# Supplementary material for: Characterization of the horse chestnut genome reveals the evolution of aescin and aesculin biosynthesis
Source: Nat Commun. 2023 Oct 13;14:6470. doi: 10.1038/s41467-023-42253-y (PMC10576086; doi:10.1038/s41467-023-42253-y)
Supplement: Supplementary file 4 — Supplementary Data 1 [file 41467_2023_42253_MOESM4_ESM.xlsx]

## Sheet: Supplementary Data 1
Supplementary Data 1. The functional annotation and GO enrichment analyses of the retained genes from the recent WGD event of A. chinensis genome.
#	GO ID	Description	out (465)	All (6417)	P value *
1	GO:0000075	cell cycle checkpoint	15 (3.23%)	62 (0.97%)	2.5e-05
2	GO:0006412	translation	15 (3.23%)	69 (1.08%)	9.4e-05
3	GO:0006518	peptide metabolic process	15 (3.23%)	69 (1.08%)	9.4e-05
4	GO:0043043	peptide biosynthetic process	15 (3.23%)	69 (1.08%)	9.4e-05
5	GO:0043603	cellular amide metabolic process	17 (3.66%)	85 (1.32%)	9.9e-05
6	GO:0043604	amide biosynthetic process	15 (3.23%)	77 (1.2%)	0.000341
7	GO:0002181	cytoplasmic translation	13 (2.8%)	63 (0.98%)	0.000469
8	GO:1901566	organonitrogen compound biosynthetic process	19 (4.09%)	116 (1.81%)	0.000601
9	GO:0010033	response to organic substance	6 (1.29%)	17 (0.26%)	0.00087
10	GO:0000054	ribosomal subunit export from nucleus	5 (1.08%)	13 (0.2%)	0.001544
11	GO:0033750	ribosome localization	5 (1.08%)	13 (0.2%)	0.001544
12	GO:0033753	establishment of ribosome localization	5 (1.08%)	13 (0.2%)	0.001544
13	GO:0051168	nuclear export	5 (1.08%)	13 (0.2%)	0.001544
14	GO:0051656	establishment of organelle localization	5 (1.08%)	13 (0.2%)	0.001544
15	GO:0071166	ribonucleoprotein complex localization	5 (1.08%)	13 (0.2%)	0.001544
16	GO:0071426	ribonucleoprotein complex export from nucleus	5 (1.08%)	13 (0.2%)	0.001544
17	GO:0071428	rRNA-containing ribonucleoprotein complex export from nucleus	5 (1.08%)	13 (0.2%)	0.001544
18	GO:0044267	cellular protein metabolic process	40 (8.6%)	345 (5.38%)	0.001809
19	GO:1901564	organonitrogen compound metabolic process	25 (5.38%)	191 (2.98%)	0.002645
20	GO:0019538	protein metabolic process	40 (8.6%)	355 (5.53%)	0.003058
21	GO:0000373	Group II intron splicing	6 (1.29%)	22 (0.34%)	0.003845
22	GO:0000956	nuclear-transcribed mRNA catabolic process	9 (1.94%)	50 (0.78%)	0.008833
23	GO:0006402	mRNA catabolic process	9 (1.94%)	50 (0.78%)	0.008833
24	GO:0044085	cellular component biogenesis	32 (6.88%)	288 (4.49%)	0.009455
25	GO:0051640	organelle localization	5 (1.08%)	19 (0.3%)	0.009707
26	GO:0006401	RNA catabolic process	9 (1.94%)	51 (0.79%)	0.010059
27	GO:0022402	cell cycle process	17 (3.66%)	128 (1.99%)	0.010528
28	GO:0002237	response to molecule of bacterial origin	4 (0.86%)	13 (0.2%)	0.011494
29	GO:0009617	response to bacterium	4 (0.86%)	13 (0.2%)	0.011494
30	GO:0042254	ribosome biogenesis	24 (5.16%)	205 (3.19%)	0.012723
31	GO:0019439	aromatic compound catabolic process	9 (1.94%)	53 (0.83%)	0.012891
32	GO:0034655	nucleobase-containing compound catabolic process	9 (1.94%)	53 (0.83%)	0.012891
33	GO:0044248	cellular catabolic process	9 (1.94%)	53 (0.83%)	0.012891
34	GO:0044265	cellular macromolecule catabolic process	9 (1.94%)	53 (0.83%)	0.012891
35	GO:0044270	cellular nitrogen compound catabolic process	9 (1.94%)	53 (0.83%)	0.012891
36	GO:0046700	heterocycle catabolic process	9 (1.94%)	53 (0.83%)	0.012891
37	GO:1901361	organic cyclic compound catabolic process	9 (1.94%)	53 (0.83%)	0.012891
38	GO:0046907	intracellular transport	7 (1.51%)	36 (0.56%)	0.013284
39	GO:0051649	establishment of localization in cell	7 (1.51%)	36 (0.56%)	0.013284
40	GO:1902582	single-organism intracellular transport	7 (1.51%)	36 (0.56%)	0.013284
41	GO:0001300	chronological cell aging	2 (0.43%)	3 (0.05%)	0.014965
42	GO:0007568	aging	2 (0.43%)	3 (0.05%)	0.014965
43	GO:0007569	cell aging	2 (0.43%)	3 (0.05%)	0.014965
44	GO:0009607	response to biotic stimulus	12 (2.58%)	85 (1.32%)	0.01875
45	GO:0000413	protein peptidyl-prolyl isomerization	8 (1.72%)	49 (0.76%)	0.023184
46	GO:0018208	peptidyl-proline modification	8 (1.72%)	49 (0.76%)	0.023184
47	GO:0022613	ribonucleoprotein complex biogenesis	26 (5.59%)	240 (3.74%)	0.024438
48	GO:0000160	phosphorelay signal transduction system	10 (2.15%)	69 (1.08%)	0.025846
49	GO:0042273	ribosomal large subunit biogenesis	11 (2.37%)	79 (1.23%)	0.026171
50	GO:0002238	response to molecule of fungal origin	2 (0.43%)	4 (0.06%)	0.028499
51	GO:0006091	generation of precursor metabolites and energy	2 (0.43%)	4 (0.06%)	0.028499
52	GO:0009620	response to fungus	2 (0.43%)	4 (0.06%)	0.028499
53	GO:0018193	peptidyl-amino acid modification	8 (1.72%)	51 (0.79%)	0.028867
54	GO:0051641	cellular localization	7 (1.51%)	42 (0.65%)	0.029565
55	GO:0000184	nuclear-transcribed mRNA catabolic process, nonsense-mediated decay	4 (0.86%)	17 (0.26%)	0.030388
56	GO:0002831	regulation of response to biotic stimulus	4 (0.86%)	17 (0.26%)	0.030388
57	GO:0002252	immune effector process	8 (1.72%)	52 (0.81%)	0.032042
58	GO:0000470	maturation of LSU-rRNA	4 (0.86%)	18 (0.28%)	0.036901
59	GO:0070925	organelle assembly	16 (3.44%)	137 (2.13%)	0.038348
60	GO:0000209	protein polyubiquitination	10 (2.15%)	74 (1.15%)	0.039657
61	GO:0016567	protein ubiquitination	10 (2.15%)	74 (1.15%)	0.039657
62	GO:0032446	protein modification by small protein conjugation	10 (2.15%)	74 (1.15%)	0.039657
63	GO:0044271	cellular nitrogen compound biosynthetic process	20 (4.3%)	183 (2.85%)	0.041405
64	GO:0034645	cellular macromolecule biosynthetic process	17 (3.66%)	151 (2.35%)	0.045154
65	GO:0000301	retrograde transport, vesicle recycling within Golgi	2 (0.43%)	5 (0.08%)	0.045241
66	GO:0006891	intra-Golgi vesicle-mediated transport	2 (0.43%)	5 (0.08%)	0.045241
67	GO:0048193	Golgi vesicle transport	2 (0.43%)	5 (0.08%)	0.045241
68	GO:0006913	nucleocytoplasmic transport	5 (1.08%)	28 (0.44%)	0.04804
69	GO:0016482	cytoplasmic transport	5 (1.08%)	28 (0.44%)	0.04804
70	GO:0051169	nuclear transport	5 (1.08%)	28 (0.44%)	0.04804
*A two-sided Fisher's exact test is performed to test significance of enrichment
