# Supplementary material for: Characterization of the horse chestnut genome reveals the evolution of aescin and aesculin biosynthesis
Source: Nat Commun. 2023 Oct 13;14:6470. doi: 10.1038/s41467-023-42253-y (PMC10576086; doi:10.1038/s41467-023-42253-y)
Supplement: Supplementary file 5 — Supplementary Data 2 [file 41467_2023_42253_MOESM5_ESM.xlsx]

## Sheet: Supplementary Data 2
Supplementary Data 2. Genome wide identification and expression analysis of CYP450 gene family members in A. chinensis genome.
Seq ID	Gene ID	Chr	Start	End	Flower	Pericarp	Seed	Leaf	Branch
AC11A99T98	CYP51G1	chr11	9968179	9970538	129.21	177.9	106.97	94.45	81.11
AC7A227T162	CYP72A686	chr7	22732066	22733663	1.98	2.38	1.01	4.33	4.8
AC5A67T44	CYP72A688	chr5	6707262	6709811	2.3	0.07	0.04	0.7	0
AC5C67T9	CYP72A689	chr5	6720687	6725935	4.14	0.03	0.11	0.5	0
AC15C37T4	CYP72A823	chr15	3690107	3694141	0	0	0.43	0	0
AC1A285T159	CYP72D22	chr1	28577985	28580046	1.13	0.63	0.52	0	0.05
AC1P295T133	CYP72D23	chr1	29518646	29520465	1.85	0.9	0.16	2.21	2.1
AC11A12T142	CYP73A221v1	chr11	1254578	1257016	77.61	114.28	158.21	80.2	16.06
AC17C169T13	CYP73A221v2	chr17	16923997	16926469	173.6	451.54	223.13	64.85	90.08
AC1P247T31	CYP73A222	chr1	24776984	24778732	17.75	9.94	0.9	4.6	11.07
AC4P244T75	CYP74A112	chr4	24405815	24407398	167.43	204.67	6.71	77.79	310.98
AC5P242T80	CYP74A113	chr5	24221369	24222940	14.49	56.59	65.46	20.62	87.79
AC15P142T36	CYP75A96	chr15	14213738	14215375	71.44	0.35	4.09	0.21	0.09
AC8C78T8	CYP75A116	chr8	7852163	7853833	0.02	0	0.47	0	0
AC8A79T41	CYP75A-fragment1	chr8	7928421	7929932	0	0	0	0	0
AC2A258T100	CYP76A69	chr2	25816199	25818442	0.03	0.03	0	0	0
AC2A258T102	CYP76A70	chr2	25851096	25852771	1.44	48.13	0.17	0.24	2.31
AC2A258T103	CYP76A118	chr2	25861387	25863980	0	0	0.74	0.41	0
AC2A258T101	CYP76A-fragment1	chr2	25827043	25828686	6.93	17.93	0.03	0	0.15
U3152A0T46	CYP76F148v1	utg3152	20545	22132	28.71	45.47	0.47	29.28	16.25
AC5C193T12	CYP76F148v2	chr5	19329232	19330819	35.71	96.14	0.54	37.12	25.21
AC5A193T98	CYP76F149	chr5	19342258	19343847	0	0	0	0	0
AC5A193T99	CYP76F149	chr5	19358325	19359888	0	0	0	0.07	0
AC12C10T14	CYP76T-fragment1	chr12	1040308	1043110	35.11	2.06	47.21	0.73	2.03
AC11C75T6	CYP77A60	chr11	7505330	7506877	61.68	0.99	3.45	1.26	0.53
AC11C21T25	CYP77B44	chr11	2134918	2136531	15.63	0.08	13.69	0	0
AC17P161T32	CYP77B57	chr17	16093991	16095505	41.96	0.49	1.37	0	0
AC4C228T17	CYP78A287	chr4	22867751	22869617	0.05	77.69	0.04	0.59	1.58
AC4A186T27	CYP78A288	chr4	18598112	18599798	0.02	8	1.76	0	0
AC12C30T15	CYP78A289	chr12	3034085	3035839	2.53	77.42	17.52	0.05	0
AC14A185T62	CYP78A290	chr14	18510059	18511766	0.16	0	2.02	0	0
AC5C239T36	CYP78A291	chr5	23973664	23975658	0.11	0.07	23.45	9.73	0.89
AC6C86T5	CYP78A345	chr6	8628286	8629977	0	0	0	0	0
AC3C282T1	CYP78A402	chr3	28193859	28195895	1.42	0.21	0.06	12.57	1.32
AC5A162T110	CYP78A403v1	chr5	16253729	16255455	0.6	0.05	0.11	0.08	0.17
AC5A162T111	CYP78A403v2	chr5	16266966	16268660	0.49	0.63	0.53	0	0.96
AC11A13T138	CYP79D84	chr11	1326072	1327744	75.45	11.93	0.03	0.04	1.96
AC11A13T134	CYP79D85	chr11	1291178	1292859	64.44	0	0	0	0.04
AC11A13T132	CYP79D86	chr11	1286162	1287855	0.13	0	0	0	0
AC19A19T144	CYP82C83	chr19	1967803	1969470	0.68	0.21	3.18	4	1.68
AC14A18T183a	CYP82C95	chr14	1879447	1885321	0	0	0	0	0
AC5A211T126	CYP82D190-fragment	chr5	21142330	21144042	45.74	1.56	0	46.66	0.94
AC18C102T2	CYP85A66	chr18	10236737	10239295	0.18	0	0	0	0
AC1C43T8	CYP85A67	chr1	4314793	4317088	0	0.33	88.29	0	0
AC2A193T30	CYP85A82	chr2	19338733	19341320	18.5	7.9	50.32	0.95	0.15
AC8C17T12	CYP86A175	chr8	1739169	1740707	5.46	11.46	0.03	0.28	0.86
AC15P185T118	CYP86A176	chr15	18579473	18581011	4.54	17.05	0.09	0.3	3.37
AC12C15T19	CYP86A177	chr12	1503352	1504992	9.28	0.25	15	0.04	0
AC5P230T67	CYP86A178	chr5	23004134	23005711	20.16	0.19	1.02	0.47	5.42
AC13A134T100	CYP86A179	chr13	13428765	13430990	3.58	11.23	0.05	0.07	4.11
AC1A60T77	CYP86A180	chr1	6028395	6030578	7.04	9.28	0.25	0.32	0.13
AC3C91T11	CYP86A222	chr3	9109743	9111332	23.94	4.44	0.97	2.72	0.93
AC12A0T67	CYP88A105	chr12	67668	70710	9.04	83.32	35.14	13.28	60.19
AC2C57T4	CYP89A197	chr2	5730709	5732265	94.01	30.39	18.24	23.86	12.77
AC2C57T10	CYP89A198	chr2	5747208	5748773	20.44	4.67	2.6	21	2.07
AC2C56T11	CYP89A199	chr2	5646140	5647705	13.53	4.23	0.35	8.43	10.3
AC2C57T6	CYP89A200	chr2	5759189	5760736	2.78	2.18	9.3	3.91	1.66
AC2C57T7	CYP89A201	chr2	5770244	5771794	4.4	11.2	0.06	3.91	9.92
AC2C70T8	CYP89A276	chr2	7055791	7057471	0	0	0.03	0.06	0
AC18A39T116	CYP89L2-fragment	chr18	3952841	3954153	0.09	0.1	0	0.05	1.98
AC11A64T120	CYP90A64	chr11	6456664	6460088	122.41	126.05	8.55	6.89	4.37
AC9C51T10	CYP90A65	chr9	5184931	5187861	0.19	0.4	9.86	0	0
AC14C14T19	CYP90B59	chr14	1418227	1421122	2.97	2.56	3.95	15.11	0.05
AC14A9T204	CYP90C35	chr14	947642	951336	9.71	0	18.24	2.53	13.27
AC3A8T149	CYP90D56	chr3	788242	791216	0.18	0.14	0	0.06	0.6
AC20C128T15	CYP90D57	chr20	12851470	12855935	6.4	2.26	0.1	8.76	3.03
AC12C50T14	CYP94A92	chr12	5011306	5012840	1.37	0.34	0	0.79	0.2
AC15C59T14	CYP94B86	chr15	5959615	5961060	3.75	0.17	0.54	0.36	3.39
AC5P209T82	CYP94B87	chr5	20939466	20940986	11.53	1.01	0.09	0.36	1.05
AC3P112T131	CYP94B88	chr3	11275439	11276923	2.73	0	0	0	0.05
AC15P155T22	CYP94C121	chr15	15580408	15581877	51.65	17	89.45	124.14	8.1
AC15P155T12	CYP94C122	chr15	15558295	15559767	58.5	9.45	245.53	139.45	15.18
AC2P253T81	CYP94C123	chr2	25365415	25366857	0.42	0.2	0	0.88	0.15
AC18C36T6	CYP94C124	chr18	3654878	3656401	4.73	4.09	0.09	6.23	5.44
AC11C74T7	CYP94C125	chr11	7390825	7392246	6.07	0.26	0.13	0.13	0.27
AC10P156T49	CYP94D168	chr10	15674447	15675985	35.79	62.06	10.43	4.56	44.4
AC10P156T34	CYP94D169	chr10	15649529	15651076	0.16	0.08	0	2.34	0.1
AC15P131T38	CYP94F15	chr15	13174429	13175880	3.94	3.1	0.98	26.14	3.36
AC14P183T5	CYP96A168	chr14	18321445	18322881	17.47	7.51	4.55	14.35	4.37
AC6C69T6	CYP96A169	chr6	6960704	6962227	9.43	0	0	0	0
AC6P162T20	CYP96A170	chr6	16282015	16283499	4.32	0.03	0.21	0	0
AC6C70T5	CYP96A171	chr6	7043555	7045084	53.05	0	0	0	0
AC6C69T5	CYP96A172	chr6	6969633	6971200	0	0	0	0.09	0
AC6C69T1	CYP96A173	chr6	6912771	6914126	0	0	0	0	0
AC2C79T1	CYP97A127	chr2	7887143	7899196	21.43	26.74	25.6	25.88	5.27
AC2A228T77	CYP97B138	chr2	22870129	22879746	7.41	14.6	15.34	46.27	3.02
AC2A260T120	CYP97C50	chr2	26052532	26056983	3	5.09	5.16	21.24	1.33
AC12C18T13	CYP98A125	chr12	1869703	1872929	7.19	5.65	19.74	0.08	2.24
AC12A18T136	CYP98A126	chr12	1853314	1855762	4.32	4.54	5.8	7.45	1.22
AC5A241T167	CYP701A78	chr5	24149645	24152021	16.99	4.39	10.87	0.24	6.02
AC4C243T24	CYP701A79	chr4	24330351	24332829	14.16	3.38	96.72	8.38	13.86
AC12C32T14	CYP703A35	chr12	3242364	3245554	1.14	1.38	1.78	2.9	0.82
AC12A10T155	CYP704A197	chr12	996953	998914	0.21	0.39	2.21	0.4	1.22
AC10A200T151	CYP704A198	chr10	20036200	20038169	3.55	1.05	0	8.17	4.72
AC10A200T150	CYP704A199	chr10	20033057	20035078	0.59	1.46	1.12	1.33	3.03
AC4C209T16	CYP704A200	chr4	20950779	20952826	39.29	31.03	6.09	21.58	30.77
AC3A68T101	CYP704A201	chr3	6878208	6880239	9.39	23.42	23.87	62.32	0.28
AC1C34T15	CYP704B50	chr1	3411756	3414819	80.72	0.38	0.18	7.23	10.07
AC3A68T100	CYP704G25	chr3	6871572	6874181	28.24	24.83	18.2	123.75	168.21
AC11A3T112	CYP707A190	chr11	292584	294704	35.57	157.05	27.79	446.86	34.15
AC13A5T27	CYP707A191	chr13	537621	540227	0.03	0	0.03	0.04	0
AC19C24T17	CYP707A192	chr19	2432784	2434924	6.14	39.33	0	12.71	1.82
AC6A3T203	CYP707A193	chr6	360000	362356	2.03	4.19	0	17.79	8.68
AC12A26T144	CYP709B12	chr12	2635776	2638280	1.47	0.75	14.58	0.29	0
AC12A26T142	CYP709F6	chr12	2614532	2616879	0	0	0	0	0
AC12A26T143	CYP709F7	chr12	2631184	2633453	0	0.03	0.12	0	0
AC12A26T141	CYP709F8	chr12	2604726	2607188	0	0	0.46	0	0
AC17P104T14	CYP710A134	chr17	10437496	10439004	9.23	6.43	51.36	0.61	0.14
AC1A261T84	CYP711A82	chr1	26128941	26131835	0	0	30.18	9.46	30.3
AC14C3T23	CYP711A83	chr14	322889	329364	0.04	0	0.58	0.8	0.65
AC10C190T9	CYP712C-fragment1	chr10	19027459	19029426	0	0	0	0	0
AC10A190T104	CYP712J6	chr10	19052726	19054963	0	0	0	0	0
AC11A56T181	CYP714A50	chr11	5587764	5591198	3.12	5.96	9.22	1.16	240.54
AC3C174T3	CYP714E44	chr3	17477223	17480135	0.08	0.7	0.81	0	0
AC12C2T19b	CYP714E45	chr12	202011	211302	0	0	0	0	0
AC7A48T87	CYP714E46	chr7	4811312	4814058	0.03	0.11	0	0	0.78
AC12A2T196	CYP714E47	chr12	199853	201637	3.24	4.23	0.5	9.79	1.97
AC11A11T172	CYP714E48	chr11	1151499	1153522	0.04	0.05	0.03	0.23	0
AC13C72T4	CYP714E67	chr13	7191780	7194598	2.2	4.15	3229.12	0.12	11.24
AC2C150T2	CYP714M6	chr2	14991926	14993758	1.32	2.87	3.77	0.42	0.09
AC20C137T16	CYP714M7	chr20	13708344	13711393	0.19	0	2.56	0.06	0.19
AC3C62T17	CYP715A57	chr3	6275394	6279196	3.88	0.53	0	0.86	0.05
AC15A190T159	CYP716A274	chr15	19070575	19072194	15.24	0.03	0	0.99	0.88
AC8C1T11	CYP716A275	chr8	159910	161528	31.75	257.9	3725.86	0.64	116.31
AC15A192T139	CYP716A276	chr15	19182177	19184024	13.74	0	0	0.5	0
AC15C192T9	CYP716A277	chr15	19189187	19191151	0.2	1.29	0.09	0.49	0.67
AC15C190T21	CYP716A278	chr15	19084020	19085618	36.15	281.04	4997.01	0.85	95.08
AC17A5T116	CYP716A319	chr17	582613	584269	0.55	0.31	0.16	1.94	0.2
AC20A50T64	CYP716E55	chr20	5007994	5009635	12.74	8.17	6.73	8.4	18.65
AC20A50T65	CYP716E56	chr20	5028146	5029793	5.54	6.35	6.31	15.85	9.74
AC4A265T178	CYP716E57	chr4	26535134	26536761	0	0	0	0	0
AC20A48T27	CYP716E58	chr20	4855159	4856720	59.37	0.34	0	44.48	0.26
AC20A49T46	CYP716E59	chr20	4906782	4908337	57.61	0.03	0.03	5.44	0
AC15A191T64	CYP716BX1	chr15	19089425	19091073	3.78	16.68	1677.3	0	0.3
AC8A1T121	CYP716BX2	chr8	130882	132594	81.29	391.95	5327.85	3.42	150.87
AC15C191T6	CYP716BX3	chr15	19094997	19096738	0	0	11.99	0	0
U174C8T7	CYP716BX4	utg174	817545	820606	0	0	0.03	0	0
U174A8T47	CYP716BX5	utg174	839745	841454	6.21	0	0	0	0
AC15C191T7	CYP716BX6	chr15	19101999	19103724	0.02	0	0.09	0	0
AC1A8T158	CYP718A26	chr1	791360	793022	0.87	0.17	0.06	0.06	0.6
AC3A247T8	CYP720A9	chr3	24768153	24770417	0.13	0.92	0.07	0	0
AC5C244T12	CYP721A67	chr5	24387782	24391085	0.04	0.29	0	11.18	0
AC5A243T197	CYP721A68	chr5	24375948	24377743	0.29	0.37	0.44	1.03	0.62
AC14C6T17	CYP722A1	chr14	683227	685650	2.96	35.65	2.31	11.69	99.72
AC14C10T14	CYP722C12	chr14	1054653	1056790	0.83	0.11	0.38	0	0.1
AC15A43T89	CYP724A1	chr15	4307739	4310783	0	0	0	0.04	0
AC7C212T15	CYP724A4	chr7	21220820	21223558	0	0.48	0.29	0	0.05
AC12C87T12	CYP724B37	chr12	8756505	8758991	0.22	1.33	42.15	0	0.05
AC7C123T6	CYP727B17	chr7	12362199	12369283	4.77	13.38	10.61	27.67	6.01
AC8A233T130	CYP728B71	chr8	23374318	23375995	0.05	0.12	0.23	0.13	0.32
AC8C233T18	CYP728B72	chr8	23377957	23379615	2.51	1.68	1.36	5.22	0.84
AC5A225T226	CYP729A44	chr5	22526655	22528857	2.68	10.64	15.99	1.43	2.54
AC3A95T146	CYP729A59	chr3	9499054	9501461	0.09	0.42	0.06	0.18	1.19
AC10C47T9	CYP733A1	chr10	4759453	4761805	0.49	0.26	0.48	0.64	1.56
AC1A263T76	CYP734A78	chr1	26350022	26353008	1.07	0.22	4.47	0	0
AC9A216T102	CYP735A50	chr9	21676987	21679600	0	0	0	0	0
U7117A0T12	CYP735A50	utg7117	25747	28202	0	0	0	0	0
U7117A0T11	CYP735A50	utg7117	888	3342	0	0	0	0	0
AC9A217T117	CYP735A51	chr9	21713061	21715450	1.91	2.48	0	0	0
AC10C225T0	CYP735A74	chr10	22565442	22567917	0.67	0.08	33.72	0	0.48
AC1C44T6	CYP749A100	chr1	4406070	4409063	0	0	0.07	0	0
AC1C44T4	CYP749A101	chr1	4391083	4393358	1.25	0.75	0.45	1.83	6.37
