# Supplementary material for: Characterization of the horse chestnut genome reveals the evolution of aescin and aesculin biosynthesis
Source: Nat Commun. 2023 Oct 13;14:6470. doi: 10.1038/s41467-023-42253-y (PMC10576086; doi:10.1038/s41467-023-42253-y)
Supplement: Supplementary file 6 — Supplementary Data 3 [file 41467_2023_42253_MOESM6_ESM.xlsx]

## Sheet: Supplementary Data 3
Supplementary Data 3. Genome wide identification and expression analysis of BAHD gene family members in A. chinensis genome.
	Flower	Pericarp	Seed	Leaf	Branch	Gene name
AC6E162T1	2.77	0.16	1070.02	0	0	AcBAHD6
AC15C192T11	5.26	35.45	972.86	0.09	2.39	AcBAHD1
AC6P149T12	4.67	29.38	576.03	0	12.88
AC7C54T5	2.17	24.55	363.59	0.05	2.31
AC14P192T13	4.43	20.25	346.02	0.12	1.69
AC2C24T15	4.09	22.8	259.4	0.4	0.7
AC15P193T53	2.96	8.73	182.67	0.1	0.25	AcBAHD5
AC14C181T6	10.47	62.25	166.91	0.33	0
AC8C63T13	5.73	23.99	122.02	0.12	0.42
AC14P180T20	3.98	25.2	91.52	0	0.07
AC2C23T14	0.83	7.39	80.39	0	0.06
AC15P192T121	3.03	46.39	73.61	0	0	AcBAHD3
AC2C23T23	0.33	2.36	70.86	0	0
AC2C23T15	1.48	16.55	69.88	0.19	2.25
AC2C24T17	2.77	18.41	60.07	0	0.41
AC11C61T21	0.52	0.84	41.83	0.4	0
AC11C55T19	3.08	0.41	38.88	0.42	49.06
AC17A135T89	77.33	83.08	33.79	50.26	74.94
AC2C23T16	1.16	7.53	26.36	0	0.34
AC14C181T3	2.21	8.34	23.69	0	0
AC2C24T16	2.39	21.46	20.82	0.05	0.74
AC3A61T127	117.75	2.85	18.22	1.58	12.78
AC10A47T50	45.68	30.47	15.22	59.96	44.99
AC2C22T6	0.24	0.66	5.9	0	0
AC3C48T21	40.79	7.59	5.25	4.64	3.74
AC15C21T16	2.19	4.62	4.73	3.32	37.44
AC2C23T18	2.5	0.23	4.33	0.05	1.43
AC2C23T13	1.79	38.49	3.09	0.1	1.12
AC15A131T79	244.09	5.59	2.01	224.22	98.29
AC2A55T68	58.26	606.53	2	273.46	220.26
AC2C22T2	4.06	23.96	1.07	0	1.59
AC5A247T214	0.02	0.03	1.03	0	0.21
AC7A54T43	0	0.24	0.92	0.29	0
AC1C76T4	0.05	0	0.85	0	0
AC9C32T16	81.65	37.09	0.65	0.15	21.39
AC13C87T12	11.05	100.78	0.47	2.92	33.82
AC9A147T18	25.89	1.84	0.47	0.63	0
AC1C15T23	2.46	31.07	0.41	0.07	1.84
AC9C146T3	5.06	5.18	0.36	13.8	5.8
AC3P111T42	40.04	11.24	0.28	20.76	19.9
AC13C88T8	1.73	0	0.22	4.11	0
AC4C249T25	6.45	2.32	0.14	0.13	0.81
AC3A22T104	0.84	0	0.1	0	0
AC2C22T5	0	0	0.07	0	0
AC2P278T56	360.79	14.56	0.07	52.28	177.14
AC8P190T15	17.07	0.56	0.07	0.48	0
AC19C13T22	0	0	0.07	0	0
AC6P249T41	0.13	0.03	0.06	0.27	4.03
AC15A192T148	124.55	6.64	0.06	0.18	10.48	AcBAHD4
AC9P170T28	0	0	0.04	0	0
AC4P225T108	0.26	2.7	0.03	0	0.12
AC15A131T78	44.65	0.39	0.03	121.28	9.16
AC15A131T81	0.99	0	0.03	23.63	0
AC9C170T5	0	0	0	0	0
AC9A61T30	0.12	0	0	0	0.06
AC9A61T29	0.03	0	0	0	0
AC8P189T6	0	0	0	0	0
AC8P189T12	0.03	0.03	0	0	0
AC7C65T4	0	0	0	0	0
AC7C65T1	0	0	0	0	0
AC7C64T15	1.44	0	0	0	0.06
AC5P258T47	0	0	0	0	0
AC4C173T14	0	0	0	0	0
AC4A173T50	0	0	0	0	0
AC3C49T32	0.53	0	0	0	0
AC2C24T18	1.04	16.49	0	0.31	0.23
AC2C22T7	0	0	0	0	0
AC2C22T4	0	0.02	0	0	0
AC2C22T3	1.06	0.92	0	0	0
AC2C18T9	0	0	0	0	0
AC2C18T17	0.03	0	0	0	0
AC2C18T11	0	0	0	0	0
AC2C17T7	0	0	0	0	0
AC1C311T19	0.3	0.03	0	0.31	1.12
AC19C49T14	0.32	0.03	0	0.38	0
AC19C13T19	0	0	0	0	0
AC19A13T104	0	0	0	0	0
AC15A192T136	0	0	0	0	0	AcBAHD2
AC15A131T80	0.1	0	0	0.83	0.08
AC13C87T11	5.17	3.26	0	8.08	31.5
AC13C76T10	6.09	0	0	0.18	0
