# Supplementary material for: Characterization of the horse chestnut genome reveals the evolution of aescin and aesculin biosynthesis
Source: Nat Commun. 2023 Oct 13;14:6470. doi: 10.1038/s41467-023-42253-y (PMC10576086; doi:10.1038/s41467-023-42253-y)
Supplement: Supplementary file 7 — Supplementary Data 4 [file 41467_2023_42253_MOESM7_ESM.xlsx]

## Sheet: Supplementary Data 4
Supplementary Data 4. Genome wide identification and expression analysis of UGT gene family members in A. chinensis genome.
	Chr	Flower	Pericarp	Seed	Leaf	Branch
AC9P140T49	chr9:14080677-14082018	13.21	107.16	3030.09	2.31	3.48
AC5C240T10	chr5:24032722-24037533	36.67	182.91	1377.52	1061.12	1081.78
AC9P140T38	chr9:14057046-14058390	2.97	51.14	975.06	0.44	110.29
AC19C29T9	chr19:2968635-2970054	210	69.13	836.86	60.56	0.16
(UGT84A56)
AC3C109T11	chr3:10936083-10936740	1.94	12.98	451.64	0	4.78
AC19C4T23	chr19:452349-453822	0.1	0.28	204.52	0.1	0.63
AC5A69T20	chr5:6896942-6900524	27.8	42.45	145.38	69.11	34.34
AC8A20T163	chr8:1994047-1996916	0.05	0.13	124.21	0	0.06
AC5A69T17	chr5:6877968-6880465	21.13	31.02	117.19	52.48	21.53
AC8A24T137	chr8:2388435-2390741	4.16	2.73	111.81	0	0.07
AC18C29T8	chr18:2954156-2955705	26.86	25.84	74.22	18.21	30.7
AC14C16T7	chr14:1591975-1593430	2.74	9.93	73.74	0	0
AC4A198T170	chr4:19880239-19881688	0.67	1.3	65.51	0	0
AC1A250T65	chr1:25000032-25001633	12.04	9.48	64.25	25.13	5.41
AC1A250T63	chr1:24980397-24989677	9.64	7.39	58.9	22.06	3.5
AC18A13T139	chr18:1322439-1326544	20.88	1.27	57.36	12.95	0.47
AC3C58T15	chr3:5838161-5839589	51.58	20.14	55.99	41.66	3.65
AC7P205T119	chr7:20575914-20577279	6.1	0.09	50.77	0.09	0
AC16C80T4	chr16:8027804-8029770	241.45	33.96	48.39	49.33	2.19
AC9P140T28	chr9:14007816-14009154	0.16	0.76	44.46	0	0.22
AC4A250T220	chr4:25001685-25005006	25.58	30.22	41.35	9.38	12.57
AC7A51T68	chr7:5157109-5158605	65.77	28.91	39.73	58.42	55.67
AC8C24T7	chr8:2392923-2394393	3.61	2.57	31.94	0.48	0.63
AC12C73T24	chr12:7387962-7389504	566.95	57.38	31.51	246.53	633.45
AC2A172T73	chr2:17240849-17247718	9.52	7.9	29.66	18.11	5.16
AC2C78T4	chr2:7835835-7839235	10.56	9.77	26.79	12.57	6.89
AC14A10T212	chr14:989934-993293	20.04	24.03	26.6	26.13	19.07
AC3A32T147	chr3:3201004-3203574	39.93	10.18	26.58	84.32	21.56
AC10A53T34	chr10:5365328-5375500	4.33	18.01	26.29	12	2.85
AC2P229T49	chr2:22971277-22972783	44.84	18.92	26.01	65.22	4.67
AC8A161T36	chr8:16165378-16170186	32.55	21.18	25.92	101.57	73.21
AC15C25T11	chr15:2525980-2527506	15.82	6.52	25.55	40.48	2.6
AC14A40T108	chr14:4033197-4041977	6.09	11.89	23.29	8.27	4.88
AC7P205T141	chr7:20588067-20588874	4.52	12.8	21.53	0.19	0.55
AC5A59T71	chr5:5972076-5975735	23.81	18.68	19.77	19.67	24.31
AC18A15T149	chr18:1504796-1505793	1.61	16.78	18.45	5.87	4.48
AC4C183T4	chr4:18298716-18301620	1.68	3.88	18.21	117.15	4.56
AC2A278T113	chr2:27862262-27866295	16.55	2.32	17.75	42	1.34
AC2P230T6	chr2:22989521-22990934	36.4	13.68	17.58	134.76	6.37
AC4A204T131	chr4:20466103-20468647	27.68	20.07	17.14	22.97	28.15
AC15C21T9	chr15:2149369-2150830	63.13	3.84	17.04	1.66	6.18
AC11C64T13	chr11:6396173-6398991	27.71	19.09	16.18	13.13	26.89
AC13P74T36	chr13:7454880-7455753	42.06	22.24	16.09	6.41	0.91
AC1C219T2	chr1:21892397-21893833	2.22	1.53	14.74	3.29	0.34
AC5A181T73	chr5:18117139-18120525	7.4	9.65	14.41	8.5	6.3
AC9A175T32	chr9:17550572-17555155	10.29	8.86	14.24	8.27	0.81
AC8A6T86	chr8:637518-639006	2.15	0.1	14.17	0.38	0
AC5A81T34	chr5:8083410-8091996	11.73	13.02	13.85	17.12	14.46
AC2C230T2	chr2:23012750-23014208	36.21	12.81	13.58	66.97	2.89
AC10C43T8	chr10:4377377-4378199	18.78	41.71	13.53	76.05	13.37
AC10C90T5	chr10:9024413-9028102	16.53	11.63	12.84	12.26	13.94
AC7A242T149	chr7:24231262-24233988	5.32	14.78	11.54	10.51	8.11
AC9C186T11	chr9:18664380-18665625	2.3	8.23	11.52	3.17	2.05
AC19C24T15	chr19:2408162-2412496	28.65	16.83	10.93	45.86	53.29
AC18C41T9	chr18:4124049-4127668	4	6.2	10.89	3.48	8.71
AC12A12T180	chr12:1213207-1215299	34.83	11.5	9.91	67.05	21.36
AC1C219T1	chr1:21887704-21889140	2.87	3.9	9.83	0.64	0.08
AC19C57T7	chr19:5698579-5705041	1.45	1.73	9.61	3.39	0.18
AC15A150T159	chr15:15070707-15076453	12.12	8.57	9.6	16.1	9.33
AC8C14T21	chr8:1449533-1453419	18.43	8.26	8.85	15.64	16.13
AC12C34T16	chr12:3448133-3449528	3.95	6.71	8.72	4.41	9.87
AC13A77T94	chr13:7751470-7756402	15.22	9.67	8.61	5.8	5.64
AC5C165T6	chr5:16578992-16580378	7.09	14.25	8.47	11.41	9.1
AC8C16T4	chr8:1634356-1635784	2.03	8.16	8.19	0	0
AC1C40T19	chr1:4002543-4003956	4.51	3.14	8.17	2.63	7.74
AC15C85T3	chr15:8584121-8585618	5.18	18.54	7.89	11.58	27.79
AC12C34T14	chr12:3436395-3437820	98.34	212.34	7.75	146.06	208.29
AC1A298T248	chr1:29801059-29805558	5.51	9.55	7.46	9.9	3.72
AC15A186T136	chr15:18640374-18641802	1.78	1.75	7.37	4.77	1.34
AC5A247T219	chr5:24766813-24770314	0.82	1.03	7.24	0.35	1.02
AC7C90T5	chr7:9007912-9009442	79.79	17	7.04	13.87	45.91
(AcUGT92G7)
AC7C82T10	chr7:8275803-8280317	8.14	17.89	6.88	7.93	19.91
AC6C207T14	chr6:20714695-20716186	0.31	0.08	6.83	4.89	0
AC1A298T249	chr1:29805627-29808073	5.25	10.65	6.62	9.4	4.32
AC7C51T3	chr7:5097062-5099072	32.09	0.69	6.47	27.41	1.75
AC7C90T6	chr7:9020658-9022185	0.38	0.07	5.98	0	1.2
AC1C298T31	chr1:29849559-29854084	19.06	11.77	5.89	1.48	0.59
AC3A84T92	chr3:8453897-8455341	0	0.05	5.56	0	0
AC16C81T5	chr16:8161716-8163365	22.29	5.91	5.42	35.25	10.2
AC5A130T36	chr5:13048178-13053325	9.31	4.67	5.23	17.88	21.32
AC6C211T6	chr6:21080300-21084951	4.9	6.27	5.04	6.28	7.23
AC3C109T10	chr3:10930874-10931576	4.19	25.81	5.01	0	0
AC2C78T5	chr2:7859576-7864453	2.25	3.43	4.87	2.08	1.28
AC8A61T74	chr8:6137883-6146711	12.6	5.2	4.44	12.72	5.19
AC6C63T3	chr6:6292668-6304944	6.35	5.22	4.4	18.19	1.13
AC1C46T19	chr1:4607091-4608498	9.86	9.49	4.21	6.46	23.57
AC5A235T173	chr5:23510407-23512022	36.7	24.87	3.92	6.22	11.54
AC4P245T78	chr4:24568708-24570154	3.19	7.53	3.78	30.7	6.38
AC12C34T15	chr12:3445879-3447895	7.58	2.73	2.7	3.38	9.99
AC13C121T17	chr13:12140526-12141435	4.38	8.14	2.49	44.14	5.69
AC15A186T134	chr15:18632985-18634401	6.78	29.19	2.49	3.2	8.52
AC6C28T6	chr6:2788943-2790313	2.61	0.48	2.27	2.53	5.62
AC11P194T13	chr11:19432686-19433655	30.73	4.14	2.23	2.41	12.06
AC1C283T15	chr1:28349082-28350489	6.49	10.63	2.05	12.32	5.43
AC14C44T21	chr14:4418891-4420316	6.98	14.25	1.97	0.09	10.51
AC2C229T6	chr2:22917850-22919308	105.93	15.34	1.96	31.8	1.09
(UGT71A47)
AC15C186T15	chr15:18646807-18648219	1.11	1.21	1.84	2.23	0.7
AC1C283T16	chr1:28356454-28357861	4.14	12.64	1.73	3.6	4.28
AC3C58T14	chr3:5827452-5828877	5.86	23.51	1.73	0.29	4.25
AC15A166T105	chr15:16646054-16650679	0.47	0.95	1.56	0.82	3.26
AC7C50T11	chr7:5073751-5075205	32.17	0.36	1.48	2.45	0.21
AC15P183T45	chr15:18357261-18358740	10.39	1.35	1.41	2.36	5.38
AC18C15T18	chr18:1521291-1522447	3.25	5.61	1.36	2.44	4.66
AC18C25T28	chr18:2567137-2568668	0.06	0	1.2	0	0
AC17A91T45	chr17:9160531-9162062	4.28	5.01	1.12	9.22	3.1
AC16A83T42	chr16:8290654-8292773	19.86	6.89	1.05	19.59	0.46
AC1C40T8	chr1:3998385-3999831	1.49	0.75	1.01	3.63	0.72
AC4C198T19	chr4:19876301-19877720	1.27	2.79	0.84	0.04	0
AC8C16T3	chr8:1627938-1629366	0.19	0.96	0.79	0	0
AC3C84T25	chr3:8468588-8470040	5.57	2.44	0.72	0.92	1.41
AC4P194T62	chr4:19401225-19402644	9.6	24.2	0.68	24.42	37.25
AC8A16T41	chr8:1652550-1654555	53.79	248.99	0.66	99.29	385.62
AC14C44T12	chr14:4404584-4405985	28.12	17.22	0.62	3.54	23.83
AC18C15T17	chr18:1513496-1514652	7.48	7.41	0.54	20.14	11.33
AC2C179T2	chr2:17885763-17887101	8.75	0.35	0.52	0.38	2.99
AC11P195T5	chr11:19542027-19542849	3.33	0.39	0.36	0.89	1.4
AC8C195T4	chr8:19497929-19501183	0.12	0.07	0.33	0	0
AC15P186T104	chr15:18625224-18626040	6.79	9.87	0.33	11.13	1.52
AC6C226T20	chr6:22653312-22657125	0.14	4.91	0.29	9.91	1.51
AC12C16T25	chr12:1646999-1648421	0.02	0.03	0.19	0.04	0
AC14C16T8	chr14:1595455-1596496	0	0	0.19	0	0
AC2C179T3	chr2:17891386-17892235	0.34	0.11	0.19	0.33	1.39
AC11C53T9	chr11:5326147-5330881	0.33	0.73	0.19	0	0.36
AC11C53T17	chr11:5357078-5358619	1.38	0	0.17	0.11	0.09
AC16C81T1	chr16:8097971-8102331	0.55	0.41	0.17	0.21	0
AC15A184T151	chr15:18423384-18426409	0	0.15	0.16	0	0
AC18A65T16	chr18:6580359-6583038	0.62	0.03	0.12	39.07	0.69
AC2A96T34	chr2:9609306-9611086	36.14	0	0.1	0.13	0
AC8C205T4	chr8:20546630-20548671	0	0	0.1	0	0
AC15C184T29	chr15:18426799-18428221	0.47	0.31	0.09	7.93	0.07
AC14C30T10	chr14:3041631-3044750	0	0	0.08	0	0
U11805A0T41	utg11805:25433-28417	5.38	1.76	0.08	5.78	1.25
AC19C29T5	chr19:2920404-2921269	0.77	2.62	0.07	18.93	0.81
AC12A16T178	chr12:1642535-1643962	0.11	0.03	0.07	0.7	1.13
AC6P216T95	chr6:21660754-21662137	0.26	0	0.07	0.16	0.46
AC12C4T10	chr12:468165-469544	0	0	0.06	0	0
AC7C90T7	chr7:9037452-9038979	0.4	2.38	0.06	0.34	2.83
AC15C186T13	chr15:18635907-18637323	0.82	3.55	0.06	0.27	0.64
AC8A6T85	chr8:630417-631938	0.7	0	0.06	0	0
AC15C165T6	chr15:16548794-16556533	4.06	0.02	0.06	0.26	0.17
AC10P202T36	chr10:20285253-20286363	37.82	0.52	0.04	1.1	0.36
AC20A75T31	chr20:7517622-7520494	4.06	0.78	0.03	11.18	0
AC20A75T32	chr20:7553627-7555300	22.49	12.74	0.03	8.7	1.31
U44_3C0T3	utg44_3:62049-64927	0.11	0	0.03	0	0
AC6C207T15	chr6:20734424-20735917	0	0.08	0	0	0
AC16C19T5	chr16:1957856-1959387	42.43	8.06	0	101.06	0.61
AC7C90T8	chr7:9055403-9056063	0	0.17	0	0.18	0
AC4A216T185	chr4:21596672-21597419	0	0	0	0	0
AC6A211T90	chr6:21091045-21094024	0	0	0	0	0
AC4C6T4	chr4:597149-598589	3.2	7.23	0	0.77	4.64
AC5A166T1	chr5:16618654-16619798	0	0	0	0	0
AC16C72T0	chr16:7280842-7282132	0	0	0	0	0
U4395C0T4	utg4395:50914-52204	0	0	0	0	0
AC4A216T181	chr4:21586642-21587652	0	0	0	0	0
U11805C0T5	utg11805:28656-30197	1.54	0	0	0.23	0
U11805C0T1	utg11805:1496-7361	0	0.05	0	0	0
U11805C0T6	utg11805:32929-34468	0	0	0	0.88	0
AC11A53T105	chr11:5361324-5362933	0	0	0	0	0
AC14A16T135	chr14:1605744-1607330	0.14	0	0	0.83	0
AC14C16T21	chr14:1617713-1619931	0.07	0	0	0	0
AC14C16T17	chr14:1600327-1601773	0	0	0	0.28	0.13
AC11A53T103	chr11:5355567-5356839	14.46	1.55	0	4.01	3.22
AC9P140T23	chr9:13995049-13996249	0	0	0	0.08	0.06
AC16C52T6	chr16:5274109-5275621	2.64	0.1	0	0.33	0
AC6A207T82	chr6:20788053-20789516	0.05	0	0	0	0
AC12A16T179	chr12:1644653-1646033	0.99	0	0	0	0
AC11C10T24	chr11:1000600-1003042	13.86	2.39	0	75.98	0.92
AC14C44T13	chr14:4411460-4412864	37.07	0	0	0	0
AC4C215T26	chr4:21581580-21583035	0	0	0	0	0
AC7P203T35	chr7:20378993-20380469	0.14	0	0	0	0
AC13C99T23	chr13:9912698-9914177	5.95	0	0	0.09	0.05
AC11A53T100	chr11:5335957-5339671	0.06	0	0	0.08	0
