# Supplementary material for: Characterization of the horse chestnut genome reveals the evolution of aescin and aesculin biosynthesis
Source: Nat Commun. 2023 Oct 13;14:6470. doi: 10.1038/s41467-023-42253-y (PMC10576086; doi:10.1038/s41467-023-42253-y)
Supplement: Supplementary file 8 — Supplementary Data 5 [file 41467_2023_42253_MOESM8_ESM.xlsx]

## Sheet: Supplementary Data 5
Supplementary Data 5. Predicted gene clusters related to triterpenoid biosynthesis in A. chinensis genome and their gene expression patterns in different tissues.
Seq ID	Flower	Pericarp	Seed	Leaf	Branch	Gene ID
AcCluster I
AC15C190T16.1	23.01	42.45	22.89	21.89	43.47
AC15A190T169.1	31.94	26.78	71.41	17.63	8.86
AC15C190T29.1	1.67	1.16	1.24	32.28	0.49
AC15C190T17.1	0.58	0	5.61	0.03	0.7
AC15P190T40.1	0	0	0	0	0
AC15E190T1.1	0.36	0	1.34	0	0
AC15A190T173.1	7.65	3.82	1.6	0.21	0.53
AC15A190T174.1	7.27	10.2	20.64	10.63	8.57
AC15A190T159.1	15.24	0.03	0	0.99	0.88	AcCYP716A274
AC15A190T160.1	58.07	46.43	58.79	48.47	76.31
AC15C190T21.1	36.15	281.04	4997.01	0.85	95.08	AcCYP716A278
AC15A191T64.1	3.78	16.68	1677.3	0	0.3	AcCYP716BX1
AC15C191T6.1	0	0	11.99	0	0	AcCYP716BX3
AC15C191T7.1	0.02	0	0.09	0	0	AcCYP716BX6
AC15A191T63.1	21.11	0.06	0.03	4.22	0.15
AC15P191T38.1	0	0	0	0	0
AC15C191T13.1	0	0.19	0.9	3.55	0	AcOSC9
AC15A192T139.1	13.74	0	0	0.5	0	AcCYP716A276
AC15C192T9.1	0.2	1.29	0.09	0.49	0.67	AcCYP716A277
AC15A192T141.1	17.14	93.93	1116.67	27.87	14.44	AcOSC6
AC15A192T142.1	3.51	0.06	6.78	0.2	4.55
AC15A192T143.1	0	0	0	0	0
AC15A192T144.1	11.03	24.04	26.71	13.29	15.12
AC15C192T11.1	5.26	35.45	972.86	0.09	2.39	AcBAHD1
AC15A192T136.1	0	0	0	0	0	AcBAHD2
AC15A192T145.1	49.61	25.47	24.79	33.5	54.8
AC15A192T137.1	0.07	0	0.11	0	0
AC15A192T146.1	15.9	9.23	0.84	11.27	3.52
AC15P192T121.1	3.03	46.39	73.61	0	0	AcBAHD3
AC15A192T147.1	13.33	17.22	18.35	25.18	4.51
AC15A192T138.1	6.43	16.2	34.45	7.95	2.01
AC15A192T148.1	124.55	6.64	0.06	0.18	10.48	AcBAHD4
AC15A192T149.1	32.91	22.13	12.44	136.65	7.78
AC15C193T9.1	27.37	22.7	18.75	35.64	39.44
AC15A193T147.1	0.07	0.25	0.16	0	0.1
AC15C193T10.1	10.31	14.03	17.21	46.64	6.58
AC15E193T0.1	62.84	16.3	40.11	17.64	22.91
AC15P193T38.1	159.47	48.94	28.54	6.13	129.4
AC15A193T159.1	37.44	38.13	40.15	44.89	31.84
AC15C193T13.1	223.57	207.71	118.88	128.24	299.31
AC15C193T14.1	16.6	13.18	12.79	12.32	17.75
AC15A193T160.1	0.1	0.06	0.12	0	0.8
AC15P193T53.1	2.96	8.73	182.67	0.1	0.25	AcBAHD5
AcCluster II
AC8C2T8.1	35.82	40.43	22.12	52.1	72.84
AC8A2T80.1	0.82	1.94	1.69	0.22	0.37
AC8C1T18.1	3.04	0	0	0	0
AC8A1T129.1	11.77	10.53	15.56	7.15	3.46
AC8A1T126.1	0	0.62	0.7	0	0
AC8C1T12.1	4.24	8.64	11.51	7.48	6.22
AC8A1T128.1	39.56	31.44	31.81	27.87	81.5
AC8C1T15.1	48.44	45.9	32.39	47.4	64.95
AC8C1T11.1	31.75	257.9	3725.86	0.64	116.31	AcCYP716A275
AC8A1T121.1	81.29	391.95	5327.85	3.42	150.87	AcCYP716BX2
AC8P1T56.1	0	0	0	0	0
AC8C1T8.1	3.38	40.62	1037.13	0.03	21.39	AcCSL1
AC8A1T120.1	1.81	0.62	0.49	0	0.09
AC8C1T6.1	2.65	3.28	3.67	2.49	1.12
AC8A0T36.1	20.68	29.47	22.57	17.23	27.69
AC8C0T6.1	1.44	7.34	0	52.18	1.92
AC8A0T35.1	8.94	10.67	10.6	17.19	6.76
AC8C0T4.1	8.43	10.25	17.72	15.83	6.89
AC8C0T3.1	7.3	8.43	7.75	13.79	6.47
AcCluster III
AC5C31T5.1	23.62	0	0	0	0	TPS
AC5C31T10.1	0	0	0	0.15	0	TPS
AC5C31T6.1	1.37	0.47	0	2483.54	0.28	TPS
AC5C31T11.1	0	0	0	0	0	TPS
AC5C32T6.1	0	0	0	0	0	TPS
AC5C32T0.1	0	0	0	0	0
AC5A32T14.1	8.93	0	0	3.38	0.26	TPS
AC5A32T15.1	0.58	0	0	0.16	0	TPS
AC5A33T74.1	0	0.07	0	0	0	TPS
AC5A33T70.1	0	0	0	0.23	0	TPS
AC5A33T75.1	0	0	0	0	0
AC5C33T8.1	0	0.07	0	0.27	0
AC5A33T72.1	8.73	0.15	1.91	3.33	0.91
AC5C33T14.1	0	0	0	0	0
AC5A33T76.1	94.54	61.72	96.97	103.8	77.62
AC5A33T77.1	34.68	60.95	62.84	70.31	51.62
AC5C33T10.1	0	0	0	0	0
AC5A33T73.1	13.2	9.53	14.99	10.24	7.19
AC5A33T78.1	65.37	40.89	17.41	29.16	99.38
AC5A33T79.1	61.43	142.37	157.73	41.93	208.75
AC5C33T19.1	61.02	0	0.75	0	0	OSC
AC5C34T4.1	0	0	0	0	0	CYP450
AC5A34T51.1	6.31	0.09	0.87	0	0	OSC
AC5C34T7.1	0	0	0	0	0
AcCluster IV
AC17C165T19.1	53.26	1.18	0.27	0	0.4
AC17P165T141.1	10.57	6.65	13.42	26.32	12.55
AC17C165T20.1	9.92	5.26	10.83	5.41	10
AC17C165T21.1	21.56	34.3	26.23	59.09	22.33	TPS
AC17A165T166.1	5.79	51.82	7.98	7.93	21.85
AC17A165T157.1	5.58	3.56	0.14	3.7	4.9
AC17C166T5.1	0.43	0	0	0	0	OSC
AC17C166T6.1	0	0	0	0	0	CYP450
AC17A166T93.1	1.22	1.63	0	1.41	0
AC17P166T22.1	0	0	0	0	0
AC17P166T23.1	0	0	0	0	0	CYP450
AcCluster V
AC20A48T27.1	59.37	0.34	0	44.48	0.26	CYP450
AC20C48T5.1	0	0	0	0	0	OSC
AC20P48T9.1	0	0	0	0	0
AC20P49T17.1	0	0	0	0	0
AC20A49T46.1	57.61	0.03	0.03	5.44	0	CYP450
AC20A49T43.1	7.62	0.04	0	0.11	0.07	OSC
AC20C49T3.1	0	0	0	0	0	OSC
AC20A49T47.1	1.64	0	48.32	0	0
AC20C50T3.1	1.27	0.87	0.38	0	0
AC20C50T5.1	11.05	17.61	23.12	14.56	20.04
AC20A50T64.1	12.74	8.17	6.73	8.4	18.65	CYP450
AC20A50T60.1	133.71	91.42	122.16	80.71	71.27
AC20A50T61.1	88.64	36.31	17.54	124.48	40.72
AC20C50T8.1	6.95	4.96	2.13	4.46	1.77
AC20A50T62.1	0	0	0	0	0
AC20A50T65.1	5.54	6.35	6.31	15.85	9.74	CYP450
AC20C50T9.1	0	0	0	0	0
