# Supplementary material for: Characterization of the horse chestnut genome reveals the evolution of aescin and aesculin biosynthesis
Source: Nat Commun. 2023 Oct 13;14:6470. doi: 10.1038/s41467-023-42253-y (PMC10576086; doi:10.1038/s41467-023-42253-y)
Supplement: Supplementary file 9 — Supplementary Data 6 [file 41467_2023_42253_MOESM9_ESM.xlsx]

## Sheet: Supplementary Data 6
Supplementary Data 6. The expression and annotation for the co-expression genes, which clustered into "turquoise" module of WGCNA.
	Flower	Pericarp	Seed	Leaf	Branch	Genes related to triterpene biosynthesis	PFAM	PFAM_description	Chr	Start	End	Strand
AC8A1T121	81.2899	391.95	5327.85	3.41925	150.87	CYP450	PF00067.21	Cytochrome P450	chr8	130882	132594	+
AC14A114T35	359.221	443.831	5321.57	490.257	438.895	/	PF02298.16	Plastocyanin-like domain	chr14	11415713	11416628	-
AC15C190T21	36.1462	281.04	4997.01	0.848039	95.0767	CYP450	PF00067.21	Cytochrome P450	chr15	19084020	19085618	+
AC13C93T41	2117.18	3055.66	4008.24	799.759	1533.43	/	PF00160.20	Cyclophilin type peptidyl-prolyl cis-trans isomerase/CLD	chr13	9372672	9373190	-
AC8C1T11	31.7537	257.898	3725.86	0.643719	116.312	CYP450	PF00067.21	Cytochrome P450	chr8	159910	161528	+
AC13C72T4	2.19591	4.14581	3229.12	0.119962	11.2434	CYP450	PF00067.21	Cytochrome P450	chr13	7191780	7194598	-
AC9P140T49	13.2053	107.157	3030.09	2.31478	3.48147	UGT	PF00201.17	UDP-glucoronosyl and UDP-glucosyl transferase	chr9	14080678	14082018	+
AC5C199T11	98.2102	767.503	3009.95	0.432244	61.5001	/	PF14547.5	Hydrophobic seed protein	chr5	19974777	19975193	-
AC16C157T13	1894.71	1956.85	2991.84	565.141	1392.37	/	PF01779.16	Ribosomal L29e protein family	chr16	15709412	15709702	+
AC12C84T17	31.5191	393.929	2943.59	0	5.21767	/	PF14368.5	Probable lipid transfer	chr12	8468102	8468540	+
AC18P4T105	89.599	14.696	2763.05	0	15.8177	/	PF00234.21	Protease inhibitor/seed storage/LTP family	chr18	444480	444821	-
AC7A246T98	213.527	122.029	2637.37	100.078	137.834	/	PF00108.22	Thiolase, N-terminal domain	chr7	24670526	24673280	+
AC18C15T19	29.8442	41.396	2209.23	416.149	520.016	/	PF00011.20	Hsp20/alpha crystallin family	chr18	1526137	1526571	+
AC4P259T49	243.076	407.897	2080.86	344.611	325.916	/	/	/	chr4	25986639	25987330	+
AC14A96T37	22.7348	153.874	2053.29	0.461737	26.8009	/	PF03171.19	2OG-Fe(II) oxygenase superfamily	chr14	9648122	9649780	+
AC1A26T121	0	0.357043	2000.68	0	0	/	PF02704.13	Gibberellin regulated protein	chr1	2633133	2633704	-
AC15A172T199	1357.75	1627.76	1949.62	1474.7	868.822	/	PF00141.22	Peroxidase	chr15	17278658	17281179	-
AC19A6T164	190.772	420.135	1945.17	153.518	204.69	/	PF00230.19	Major intrinsic protein	chr19	638107	639317	-
AC9C220T26	3.61125	6.96945	1944.88	0	1.20655	/	/	/	chr9	22002359	22002655	-
AC4A218T119	1088.65	998.682	1892.23	446.635	750.068	/	PF00334.18	Nucleoside diphosphate kinase	chr4	21844042	21845067	-
AC7A14T153	526.967	509.026	1829.09	260.329	617.207	/	PF00550.24	Phosphopantetheine attachment site	chr7	1459578	1461540	+
AC19C0T21	504.124	276.598	1737.27	186.911	360.004	/	PF00368.17	Hydroxymethylglutaryl-coenzyme A reductase	chr19	70251	72455	-
AC15A191T64	3.77644	16.6756	1677.3	0	0.300249	CYP450	PF00067.21	Cytochrome P450	chr15	19089425	19091073	-
AC14C46T8	265.895	333.764	1664.9	45.8199	30.4801	/	PF00125.23	Core histone H2A/H2B/H3/H4	chr14	4688834	4689244	+
AC12C40T16	1053.1	569.902	1658.01	802.86	619.504	/	PF11976.7	Ubiquitin-2 like Rad60 SUMO-like	chr12	4025281	4027714	+
AC20A114T115	307.447	657.144	1612.7	305.595	378.606	/	PF01907.18	Ribosomal protein L37e	chr20	11442909	11444280	+
AC13A107T183	74.321	167.232	1479.84	129.08	30.9598	/	PF16114.4	ATP citrate lyase citrate-binding	chr13	10706615	10710258	-
AC3C151T9	0.076429	1.30408	1459.45	11.9521	0.187363	/	PF01161.19	Phosphatidylethanolamine-binding protein	chr3	15138160	15142366	-
AC1A42T72	966.818	931.628	1430.61	788.074	379.728	/	/	/	chr1	4265166	4266077	+
AC7A129T32	866.464	1158.77	1353.83	389.684	764.201	/	PF00428.18	60s Acidic ribosomal protein	chr7	12889618	12890778	-
AC3A137T80	205.279	55.1621	1353.75	56.6782	19.8341	/	PF08540.9	Hydroxymethylglutaryl-coenzyme A synthase C terminal	chr3	13731625	13735659	-
AC10P120T23	0	0	1217.21	0	0	/	PF14368.5	Probable lipid transfer	chr10	11999785	12000033	-
AC7A8T110	754.271	749.236	1189.84	379.719	548.448	/	PF01280.19	Ribosomal protein L19e	chr7	847368	849183	-
AC9P141T9	2.79012	24.249	1129.65	0.630392	1.0615	UGT	PF00201.17	UDP-glucoronosyl and UDP-glucosyl transferase	chr9	14111812	14112342	+
AC18C20T24	530.898	689.162	1128.83	504.909	303.308	/	PF15511.5	Centromere kinetochore component CENP-T histone fold	chr18	2087464	2087775	-
AC9C199T9	533.85	466.376	1118.43	384.795	466.237	/	PF00238.18	Ribosomal protein L14p/L23e	chr9	19939591	19941889	+
AC15A192T141	17.1388	93.9251	1116.67	27.8697	14.4439	OSC	PF13243.5	Squalene-hopene cyclase C-terminal domain	chr15	19193817	19198614	-
AC6E162T1	2.77026	0.160539	1070.02	0	0	BAHD	PF02458.14	Transferase family	chr6	16243053	16244276	+
AC3A50T188	31.1197	324.895	1069.54	132.179	169.267	/	PF05030.11	SSXT protein (N-terminal region)	chr3	4997411	4998452	+
AC8A28T171	218.474	275.534	1054.88	96.0526	98.892	/	PF16211.4	C-terminus of histone H2A	chr8	2853593	2854252	+
AC3C61T33	14.1547	96.1974	1043.55	1.89829	52.3117	/	PF00106.24	short chain dehydrogenase	chr3	6184510	6186802	-
AC8C1T8	3.38145	40.6164	1037.13	0.0328739	21.3941	CSL	PF03552.13	Cellulose synthase	chr8	97162	100177	-
AC15C3T10	13.1029	47.9383	1030.99	0.137141	0.484036	/	PF13855.5	Leucine rich repeat	chr15	313941	314954	-
AC3A64T136	200.384	179.222	1026.77	40.2961	158.727	/	PF00173.27	Cytochrome b5-like Heme/Steroid binding domain	chr3	6438133	6439232	-
AC11C10T28	423.709	410.488	1024.43	224.828	518.851	/	PF01248.25	Ribosomal protein L7Ae/L30e/S12e/Gadd45 family	chr11	1030970	1032451	-
AC14C99T2	600.333	609.195	1017.78	444.368	473.384	/	PF10785.8	NADH-ubiquinone oxidoreductase complex I, 21 kDa subunit	chr14	9910461	9910877	-
AC12C103T22	68.9603	40.1587	989.376	1.16532	17.5665	/	PF00141.22	Peroxidase	chr12	10371277	10372621	-
AC15A177T187	186.488	229.571	980.573	31.7214	41.7091	/	PF16211.4	C-terminus of histone H2A	chr15	17736332	17737009	-
AC9P140T38	2.96971	51.1443	975.063	0.436323	110.286	UGT	PF00201.17	UDP-glucoronosyl and UDP-glucosyl transferase	chr9	14057047	14058390	+
AC15C192T11	5.26355	35.4467	972.862	0.087077	2.38686	BAHD	PF02458.14	Transferase family	chr15	19216323	19217664	+
AC3C128T13	156.852	138.157	970.624	22.3854	28.6385	/	PF04043.14	Plant invertase/pectin methylesterase inhibitor	chr3	12845194	12845790	-
AC5A183T112	2.39146	72.3923	969.715	0	32.5295	/	PF01161.19	Phosphatidylethanolamine-binding protein	chr5	18339399	18341066	-
AC3A25T95	486.135	491.981	967.087	264.483	597.169	/	PF01907.18	Ribosomal protein L37e	chr3	2517600	2518621	+
AC4C219T28	507.03	403.179	924.62	264.723	347.725	/	PF01780.18	Ribosomal L37ae protein family	chr4	21973231	21974665	-
AC10P181T41	568.413	534.734	905.626	477.697	294.582	/	PF06592.12	Protein of unknown function (DUF1138)	chr10	18110339	18110679	-
AC15P178T90	17.3428	112.845	879.446	0	5.03968	/	PF00314.16	Thaumatin family	chr15	17794214	17794915	-
AC2C274T16	9.89072	89.7162	874.224	0	25.8232	/	PF13561.5	Enoyl-(Acyl carrier protein) reductase	chr2	27452695	27452877	+
AC1A278T185	391.211	435.806	864.59	238.962	414.94	/	PF01778.16	Ribosomal L28e protein family	chr1	27826791	27829202	+
AC15P177T100	360.313	437.067	847.94	302.887	185.489	/	/	/	chr15	17764536	17764913	+
AC16A155T158	0.22031	5.44244	843.745	0.13409	0.46848	/	PF00862.18	Sucrose synthase	chr16	15490568	15495915	-
AC19C29T9	210.003	69.1254	836.859	60.5623	0.159278	UGT	PF00201.17	UDP-glucoronosyl and UDP-glucosyl transferase	chr19	2968636	2970054	+
AC11C3T10	3.43873	10.4088	828.636	1.36237	7.76239	/	PF01061.23	ABC-2 type transporter	chr11	347326	350421	+
AC2C22T9	1.005	2.21695	828.021	0.12256	0.41607	/	PF03479.14	Domain of unknown function (DUF296)	chr2	2283398	2284252	+
AC1A57T67	64.5273	46.7222	827.723	47.7056	41.2188	/	PF01565.22	FAD binding domain	chr1	5704697	5707147	-
AC1C21T18	481.52	540.005	813.2	278.557	511.426	/	PF00240.22	Ubiquitin family	chr1	2100052	2100522	+
AC7A3T66	304.541	362.133	804.026	155.096	213.418	/	PF07876.11	Stress responsive A/B Barrel Domain	chr7	323187	324635	+
AC2A277T184	125.565	167.711	794.727	107.255	69.1984	/	PF00091.24	Tubulin/FtsZ family, GTPase domain	chr2	27700052	27701726	-
AC4E142T3	406.92	313.324	760.556	253.78	162.646	/	/	/	chr4	14255441	14257850	-
AC3C39T17	308.069	224.109	743.643	45.5979	97.2509	/	PF00262.17	Calreticulin family	chr3	3939286	3942177	+
AC14P180T11	2.8686	28.4044	741.58	0	1.56532	BAHD	PF02458.14	Transferase family	chr14	18069018	18069464	+
AC4A220T137	446.853	382.879	732.356	218.75	214.21	/	PF00550.24	Phosphopantetheine attachment site	chr4	22034080	22035147	-
AC12A59T106	132.993	241.36	725.003	140.4	214.66	/	PF01423.21	LSM domain	chr12	5906127	5908805	-
AC14A9T191	52.272	82.0126	724.221	64.602	80.8181	/	PF00085.19	Thioredoxin	chr14	932486	934416	+
AC14A32T158	253.906	428.55	717.206	124.065	65.9058	/	/	/	chr14	3252190	3253303	-
AC19A33T60	12.4775	140.894	708.123	0	5.77702	/	PF02704.13	Gibberellin regulated protein	chr19	3330529	3330925	-
AC18A21T174	216.811	220.663	706.163	152.058	129.502	/	PF16211.4	C-terminus of histone H2A	chr18	2125940	2126970	+
AC16C158T15	1.97104	10.7358	705.224	5.97752	1.38596	/	PF03070.15	TENA/THI-4/PQQC family	chr16	15872521	15873915	+
AC11C126T2	39.908	257.781	700.726	58.3299	74.9714	/	PF04862.11	Protein of unknown function (DUF642)	chr11	12644607	12648742	+
AC18C29T4	420.735	307.639	674.864	261.62	309.188	/	PF00125.23	Core histone H2A/H2B/H3/H4	chr18	2909018	2909437	+
AC13A135T79	494.276	445.095	669.131	262.062	417.728	/	PF00935.18	Ribosomal protein L44	chr13	13531792	13532397	-
AC1E181T0	75.4729	105.564	668.887	65.6633	115.55	/	PF01679.16	Proteolipid membrane potential modulator	chr1	18103528	18104342	+
AC16A134T100	232.418	268.974	658.926	134.673	267.589	/	PF00203.20	Ribosomal protein S19	chr16	13397872	13399197	+
AC5A187T144	117.352	31.1711	657.65	57.2216	3.84689	/	PF00149.27	Calcineurin-like phosphoesterase	chr5	18700680	18702367	+
AC6P149T8	3.52016	17.7021	647.247	0	0.923433	BAHD	PF02458.14	Transferase family	chr6	14890482	14890859	-
AC15C144T10	103.152	113.323	639.487	35.088	18.82	/	PF01915.21	Glycosyl hydrolase family 3 C-terminal domain	chr15	14445780	14446406	+
AC3P125T52	0.719564	0.549793	634.056	0	1.05404	/	/	/	chr3	12574599	12575057	-
AC11A49T138	168.434	231.843	611.558	219.613	150.09	/	PF00121.17	Triosephosphate isomerase	chr11	4886064	4893043	+
AC15A170T163	4.42772	32.3302	605.386	0.318139	1.42984	/	PF00441.23	Acyl-CoA dehydrogenase, C-terminal domain	chr15	17086392	17088465	-
AC15C93T5	97.4066	107.607	598.148	35.057	127.717	/	PF00125.23	Core histone H2A/H2B/H3/H4	chr15	9325988	9326398	-
AC15A11T82	311.111	343.54	591.935	139.503	305.914	/	PF01248.25	Ribosomal protein L7Ae/L30e/S12e/Gadd45 family	chr15	1182520	1184259	+
AC9C133T12	112.373	96.3734	582.581	82.9214	60.7904	/	PF00293.27	NUDIX domain	chr9	13335218	13340679	+
AC4C225T22	310.336	208.666	579.234	88.7536	125.289	/	PF02800.19	Glyceraldehyde 3-phosphate dehydrogenase, C-terminal domain	chr4	22586006	22588561	+
AC6P149T12	4.66941	29.3762	576.027	0	12.8789	BAHD	PF02458.14	Transferase family	chr6	14961096	14962433	-
AC7A182T64	261.143	162.514	573.995	139.654	185.819	/	PF00584.19	SecE/Sec61-gamma subunits of protein translocation complex	chr7	18217495	18217849	-
AC12A69T70	2.30656	8.98166	565.555	0.114154	4.77771	/	PF00664.22	ABC transporter transmembrane region	chr12	6918348	6923153	+
AC7A237T125	209.46	167.762	564.254	134.056	42.8621	/	/	/	chr7	23779158	23779789	+
AC8C28T23	249.49	140.301	562.034	186.757	120.737	/	PF00125.23	Core histone H2A/H2B/H3/H4	chr8	2860381	2860821	-
AC2P270T101	288.369	246.783	560.792	131.656	137.519	/	/	/	chr2	27040195	27040578	-
AC1C47T14	96.3983	95.8164	552.014	36.9189	66.7213	/	PF00393.18	6-phosphogluconate dehydrogenase, C-terminal domain	chr1	4744284	4747019	+
AC6A48T60	26.4801	36.8655	541.49	55.0317	6.70349	/	PF00676.19	Dehydrogenase E1 component	chr6	4884907	4888098	+
AC7A31T69	3.3677	10.7417	533.635	0.251289	1.89588	CSL	PF03552.13	Cellulose synthase	chr7	3111749	3112773	+
AC20A104T51	190.13	80.6606	532.378	122.939	38.7615	/	PF03219.13	TLC ATP/ADP transporter	chr20	10478097	10481853	+
AC3C70T5	47.7805	56.9699	530.327	22.1431	5.84987	/	PF00113.21	Enolase, C-terminal TIM barrel domain	chr3	6994634	6998547	+
AC19P148T20	375.472	295.018	530.271	105.971	123.456	/	PF08122.11	NADH-ubiquinone oxidoreductase B12 subunit family	chr19	14825592	14825801	+
AC4C243T18	4.90552	36.5383	528.239	74.5208	3.62553	CYP450	PF00067.21	Cytochrome P450	chr4	24373324	24374914	+
AC14C25T8	30.3313	59.4708	521.165	0	15.8753	/	PF05498.10	Rapid ALkalinization Factor (RALF)	chr14	2517052	2517462	+
AC5C155T7	164.541	231.556	519.854	222.302	40.3432	CYP450	PF00067.21	Cytochrome P450	chr5	15517628	15520201	+
AC7A186T63	290.443	296.363	515.387	191.164	310.848	/	PF01248.25	Ribosomal protein L7Ae/L30e/S12e/Gadd45 family	chr7	18600871	18603309	-
AC15P175T41	99.5333	127.799	513.847	23.5484	28.4821	/	/	/	chr15	17550503	17550964	-
AC11A73T149	46.0121	27.7162	508.211	18.9654	12.421	/	PF00288.25	GHMP kinases N terminal domain	chr11	7334209	7338874	+
AC10C206T14	256.115	314.947	507.171	134.475	219.65	/	PF01158.17	Ribosomal protein L36e	chr10	20604361	20605341	-
AC10A215T211	107.509	116.468	502.79	61.0811	80.6229	/	PF00162.18	Phosphoglycerate kinase	chr10	21560651	21563569	-
AC4C39T3	6.00413	19.2816	497.826	0	0	/	PF02704.13	Gibberellin regulated protein	chr4	3897701	3898443	-
AC5A24T77	78.8974	127.086	497.65	126.652	79.8883	/	PF01042.20	Endoribonuclease L-PSP	chr5	2429176	2431232	+
AC8A230T123	0.142452	0.416733	497.584	0	1.64902	/	PF00234.21	Protease inhibitor/seed storage/LTP family	chr8	23057359	23058415	-
AC13A66T105	3.07873	36.0849	492.105	0	4.63892	/	PF01063.18	Amino-transferase class IV	chr13	6596376	6598863	-
AC9A215T110	95.9557	86.2059	490.023	11.6592	12.7519	/	PF16211.4	C-terminus of histone H2A	chr9	21544818	21545412	+
AC11C43T20	30.3639	30.5553	487.791	18.7927	11.4274	/	PF00109.25	Beta-ketoacyl synthase, N-terminal domain	chr11	4295000	4297755	+
AC2C284T12	342.153	413.841	485.595	273.38	235.302	/	PF01187.17	Macrophage migration inhibitory factor (MIF)	chr2	28395724	28397600	-
AC7A219T217	121.693	137.151	484.827	35.6658	117.272	/	PF03009.16	Glycerophosphoryl diester phosphodiesterase family	chr7	21913871	21915745	-
AC9A217T119	211.02	259.997	478.474	96.4929	143.272	/	PF01251.17	Ribosomal protein S7e	chr9	21767431	21769073	+
AC11A57T169	306.005	398.271	477.914	220.017	9.48372	/	PF02431.14	Chalcone-flavanone isomerase	chr11	5773731	5776351	+
AC6A172T37	321.956	356.188	474.867	106.641	212.891	/	PF00022.18	Actin	chr6	17207700	17209947	-
AC9A54T41	287.303	305.1	474.26	134.266	275.991	/	PF00428.18	60s Acidic ribosomal protein	chr9	5455268	5457465	-
AC14P180T8	1.68203	17.6046	471.715	0	1.55081	BAHD	PF02458.14	Transferase family	chr14	18068211	18068948	+
AC6A65T55	327.866	371.468	471.035	121.341	292.666	/	PF00416.21	Ribosomal protein S13/S18	chr6	6577679	6579201	+
AC6C14T23	242.192	288.101	470.897	103.912	144.911	/	PF02309.15	AUX/IAA family	chr6	1447798	1450416	-
AC12A32T158	311.629	242.991	468.516	218.894	99.7353	/	/	/	chr12	3190689	3192630	+
AC12C24T17	262.467	267.477	465.838	201.564	287.137	/	PF00240.22	Ubiquitin family	chr12	2422823	2423293	+
AC2A15T94	5.198	30.3136	458.955	1.99474	6.88466	/	/	/	chr2	1493764	1494451	+
AC4P164T56	277.427	329.299	458.23	253.254	219.499	/	/	/	chr4	16396238	16396429	-
AC7A221T118	417.515	506.484	456.915	386.631	23.2332	/	PF00195.18	Chalcone and stilbene synthases, N-terminal domain	chr7	22113684	22114964	-
AC9C188T9	124.684	152.835	451.882	102.705	166.372	/	PF03297.14	S25 ribosomal protein	chr9	18840821	18842853	+
AC3C109T11	1.94105	12.9788	451.643	0	4.78158	/	/	/	chr3	10936084	10936740	+
AC11A108T41	16.4403	65.2019	451.584	0.737913	23.6426	/	PF14543.5	Xylanase inhibitor N-terminal	chr11	10873077	10874692	+
AC10C18T16	2.28544	4.23093	446.791	1.39602	0.14349	/	PF04770.11	ZF-HD protein dimerisation region	chr10	1884457	1885164	+
AC2P261T28	148.822	172.39	442.994	89.6966	104.694	/	PF00125.23	Core histone H2A/H2B/H3/H4	chr2	26129689	26130108	-
AC5P156T17	14.7503	117.626	440.477	0	20.7537	/	PF07983.12	X8 domain	chr5	15656626	15657569	+
AC12A52T98	73.4777	125.152	427.714	3.51257	16.1668	/	PF00125.23	Core histone H2A/H2B/H3/H4	chr12	5281332	5282603	+
AC5A197T118	21.2259	5.01863	419.485	8.6756	64.4037	/	PF01650.17	Peptidase C13 family	chr5	19764385	19767232	+
AC1A309T252	22.998	43.7967	419.392	15.7258	7.46874	/	PF00156.26	Phosphoribosyl transferase domain	chr1	30905458	30907193	+
AC16A121T102	302.078	269.774	419.291	233.827	126.356	/	PF02866.17	lactate/malate dehydrogenase, alpha/beta C-terminal domain	chr16	12121153	12123084	+
AC16A109T86	280.964	234.823	419.007	168.824	186.296	/	PF06212.11	GRIM-19 protein	chr16	10931303	10933166	+
AC19C42T1	7.80524	84.1316	416.344	0	1.23005	/	PF01063.18	Amino-transferase class IV	chr19	4276899	4281317	+
AC12C17T18	7.32911	14.1379	414.701	0	27.7458	/	PF01095.18	Pectinesterase	chr12	1711003	1711722	+
AC1A24T153	30.6111	23.9568	410.163	9.71969	8.74336	/	PF00171.21	Aldehyde dehydrogenase family	chr1	2395543	2399423	-
AC8A198T48	211.754	115.107	408.325	17.2915	133.409	/	PF00344.19	SecY translocase	chr8	19872564	19874864	+
AC18A31T202	56.8321	79.5666	407.793	17.5316	42.1302	/	PF00291.24	Pyridoxal-phosphate dependent enzyme	chr18	3108478	3113626	-
AC14A40T103	1.56786	12.0699	407.56	0.435385	1.13845	/	/	/	chr14	3990917	3992540	-
AC5E160T1	222.193	318.944	398.295	222.396	258.695	/	/	/	chr5	16055580	16057780	-
AC12C106T10	245.951	238.376	395.46	134.388	145.426	/	/	/	chr12	10588618	10589225	+
AC14A192T35	2.35666	18.9599	391.936	0.725144	15.0094	/	PF00106.24	short chain dehydrogenase	chr14	19254242	19256045	-
AC8C6T9	72.8091	45.5649	390.168	0	0.769633	/	PF00125.23	Core histone H2A/H2B/H3/H4	chr8	649786	650196	+
AC6A263T108	254.567	217.998	389.943	98.9341	222.358	/	PF01249.17	Ribosomal protein S21e	chr6	26298505	26299476	+
AC8C31T9	95.7522	119.545	389.135	70.9191	64.1112	/	PF15511.5	Centromere kinetochore component CENP-T histone fold	chr8	3121582	3121893	-
AC5P145T26	38.8272	107.281	388.929	19.5889	16.1421	/	PF03721.13	UDP-glucose/GDP-mannose dehydrogenase family, NAD binding domain	chr5	14566212	14567654	+
AC12C9T28	64.1771	138.299	388.309	13.6518	25.8184	/	PF02469.21	Fasciclin domain	chr12	981907	983163	-
AC16A163T201	90.295	105.369	385.924	82.8203	90.4425	/	PF10436.8	Mitochondrial branched-chain alpha-ketoacid dehydrogenase kinase	chr16	16341275	16344055	+
AC10C201T8	2.67605	18.7806	380.353	0.195269	0.23571	/	PF07859.12	alpha/beta hydrolase fold	chr10	20112149	20113159	+
AC1E180T1	121.087	172.924	377.555	78.559	63.1079	/	PF01679.16	Proteolipid membrane potential modulator	chr1	18059506	18060808	+
AC15A179T156	22.6635	9.52242	376.16	0.168284	1.82324	/	PF00022.18	Actin	chr15	17892433	17894568	+
AC16A13T81	0.240647	0.043798	371.443	0	1.43038	/	PF16884.4	N-terminal domain of oxidoreductase	chr16	1322208	1324171	-
AC12C62T11	49.5182	41.5835	370.922	1.138	5.17639	/	PF16211.4	C-terminus of histone H2A	chr12	6225576	6226152	+
AC5A151T78	16.2611	115.605	369.861	56.293	13.0832	/	PF01494.18	FAD binding domain	chr5	15107072	15108622	-
AC9A42T23	20.6874	91.5373	367.658	12.3048	55.4935	/	PF00328.21	Histidine phosphatase superfamily (branch 2)	chr9	4251411	4255825	-
AC12A67T101	86.508	7.27245	364.574	0	0.162675	/	PF02798.19	Glutathione S-transferase, N-terminal domain	chr12	6725618	6726446	+
AC7C54T5	2.16939	24.5489	363.592	0.050589	2.31484	BAHD	PF02458.14	Transferase family	chr7	5458939	5460225	+
AC14A75T47	151.467	209.72	362.455	103.352	132.096	/	/	/	chr14	7581260	7581958	-
AC7A225T126	39.9858	101.228	362.257	66.7919	34.915	/	PF01450.18	Acetohydroxy acid isomeroreductase, catalytic domain	chr7	22541377	22545406	-
AC8C65T5	1.84674	4.13355	362.15	3.24959	40.6338	/	PF11250.7	Fantastic Four meristem regulator	chr8	6536707	6538143	+
AC19C30T3	12.5734	70.616	360.249	3.65038	2.12228	/	PF00501.27	AMP-binding enzyme	chr19	3003475	3005163	+
AC7P241T62	38.6507	38.6486	355.458	0.350044	5.22812	/	PF07983.12	X8 domain	chr7	24123495	24123890	+
AC12A142T72	241.367	268.246	354.214	164.692	233.812	/	PF00281.18	Ribosomal protein L5	chr12	14287509	14289517	+
AC1A232T41	2.79757	12.9326	353.296	0.516926	25.5467	/	PF00847.19	AP2 domain	chr1	23256467	23259196	+
AC9C33T20	185.556	180.543	349.079	70.5489	193.575	/	PF00252.17	Ribosomal protein L16p/L10e	chr9	3367273	3372518	-
AC8A7T89	116.895	33.2945	347.965	3.62543	8.14071	/	PF00153.26	Mitochondrial carrier protein	chr8	709602	710974	-
AC6A135T47	96.1491	107.529	347.833	95.0013	40.4897	/	PF13266.5	Protein of unknown function (DUF4057)	chr6	13533959	13536128	-
AC1A257T90	135.95	165.382	347.321	120.553	19.1115	/	PF03105.18	SPX domain	chr1	25734848	25736626	-
AC14P192T13	4.43057	20.2477	346.017	0.119416	1.6905	BAHD	PF02458.14	Transferase family	chr14	19276896	19278149	+
AC12A35T139	120.106	15.8903	344.682	10.1576	4.21238	/	PF06376.11	Arabinogalactan peptide	chr12	3503691	3504276	+
AC2A166T61	152.704	180.023	343.51	61.1506	160.937	/	PF01199.17	Ribosomal protein L34e	chr2	16593599	16594817	-
AC16A34T44	40.6818	15.0664	341.581	9.83638	0.293383	/	PF12643.6	MazG-like family	chr16	3447807	3449091	+
AC3A88T155	214.618	193.364	339.819	118.277	218.332	/	PF00347.22	Ribosomal protein L6	chr3	8844748	8846340	-
AC14A88T28	3.57529	4.44821	332.949	0	0.102037	/	PF06888.11	Putative Phosphatase	chr14	8857317	8859006	-
AC17A94T33	73.3028	81.2707	332.676	65.052	61.4806	/	PF02779.23	Transketolase, pyrimidine binding domain	chr17	9408225	9410381	+
AC11C210T8	176.414	137.286	331.896	59.7387	150.9	/	PF01246.19	Ribosomal protein L24e	chr11	21028238	21029470	+
AC18A35T78	110.406	160.248	330.491	148.191	158.785	/	PF00428.18	60s Acidic ribosomal protein	chr18	3585740	3587295	-
AC12C104T10	5.87873	74.1316	329.839	23.6588	30.2248	/	PF00249.30	Myb-like DNA-binding domain	chr12	10448149	10448635	+
AC1A7T159	204.822	189.182	329.462	178.253	221.276	/	PF00583.24	Acetyltransferase (GNAT) family	chr1	688615	689660	+
AC14A44T133	3.90152	7.05698	328.524	0.192217	0	/	PF00847.19	AP2 domain	chr14	4431388	4434951	-
AC9A69T28	141.904	104.096	327.638	102.403	121.32	/	PF05348.10	Proteasome maturation factor UMP1	chr9	6942647	6945621	+
AC13P148T48	29.0777	87.3793	326.034	12.4294	3.37754	/	PF04043.14	Plant invertase/pectin methylesterase inhibitor	chr13	14807680	14808348	-
AC10A90T65	102.573	102.585	325.055	57.6129	70.875	/	PF00365.19	Phosphofructokinase	chr10	9039123	9044849	-
AC10C210T21	175.067	138.733	324.3	161.111	163.526	/	PF04716.13	ETC complex I subunit conserved region	chr10	21029920	21031616	+
AC1A279T149	122.91	88.6818	323.223	47.5515	48.9677	/	/	/	chr1	27936796	27939555	-
AC14A39T132	3.11957	11.404	318.127	0.212536	7.36546	/	PF00010.25	Helix-loop-helix DNA-binding domain	chr14	3973663	3975406	-
AC9P187T17	192.115	171.819	317.504	112.28	99.8727	/	PF00833.17	Ribosomal S17	chr9	18728218	18728652	+
AC8C8T13	42.685	55.6896	316.977	14.1711	9.79977	/	PF00125.23	Core histone H2A/H2B/H3/H4	chr8	874983	875393	+
AC1C12T15	211.215	218.698	314.921	124.498	116.08	/	PF17250.1	NADH-ubiquinone oxidoreductase 11 kDa subunit	chr1	1194790	1195080	+
AC19A11T157	65.841	60.8253	314.4	50.3	78.2122	/	PF00494.18	Squalene/phytoene synthase	chr19	1151728	1156778	-
AC8A26T111	97.4983	139.938	300.918	120.201	79.531	/	PF12796.6	Ankyrin repeats (3 copies)	chr8	2630886	2633944	-
AC9A34T109	164.266	124.433	299.246	145.096	133.674	/	/	/	chr9	3475902	3477522	+
AC4A143T22	109.299	92.1907	298.956	77.072	81.3841	/	PF05347.14	Complex 1 protein (LYR family)	chr4	14339156	14340555	+
AC4A195T102	13.9564	14.9143	296.863	0	2.1863	/	PF06376.11	Arabinogalactan peptide	chr4	19497173	19497549	+
AC4P146T29	25.5638	38.2	296.659	50.6983	37.6769	/	PF04398.11	Protein of unknown function, DUF538	chr4	14630297	14630755	-
AC4A202T98	137.852	162.436	295.042	96.4267	153.653	/	PF01158.17	Ribosomal protein L36e	chr4	20228870	20229606	+
AC15A184T162	70.1427	81.0669	291.686	26.4346	86.6381	/	PF00091.24	Tubulin/FtsZ family, GTPase domain	chr15	18409105	18410948	-
AC12A159T11	236.365	226.927	289.52	148.945	243.598	/	PF01667.16	Ribosomal protein S27	chr12	15908792	15910097	-
AC18A54T59	187.881	130.006	289.292	126.215	156.272	/	PF12796.6	Ankyrin repeats (3 copies)	chr18	5485268	5489567	-
AC4C42T3	167.017	96.5498	286.886	120.516	158.792	/	PF00036.31	EF hand	chr4	4279620	4281436	+
AC4A232T98	21.2327	22.6772	285.283	5.11071	4.03567	/	PF03009.16	Glycerophosphoryl diester phosphodiesterase family	chr4	23227745	23231315	+
AC6P149T5	1.39892	6.87079	285.159	0.113983	0.268569	BAHD	PF02458.14	Transferase family	chr6	14890905	14891738	-
AC10C198T12	192.901	195.743	280.418	95.5772	154.209	/	PF08069.11	Ribosomal S13/S15 N-terminal domain	chr10	19858909	19861118	-
AC7C242T12	150.698	122.701	279.732	45.3491	130.565	/	PF00085.19	Thioredoxin	chr7	24211831	24215049	+
AC1A295T191	175.967	147.012	275.674	135.663	147.641	/	PF00189.19	Ribosomal protein S3, C-terminal domain	chr1	29558785	29560639	+
AC8A68T59	36.451	110.493	273.667	63.7417	44.9902	/	PF02221.14	ML domain	chr8	6884412	6885025	+
AC6A225T160	56.9811	96.6737	270.19	65.5001	83.5711	/	/	/	chr6	22490472	22493789	+
AC3A72T147	2.30371	14.2512	268.315	6.62377	24.7693	/	PF00251.19	Glycosyl hydrolases family 32 N-terminal domain	chr3	7240397	7243383	-
AC8C39T13	184.788	205.798	267.512	101.318	125.837	/	PF03911.15	Sec61beta family	chr8	3940799	3941119	+
AC1A279T147	147.284	170.298	266.088	110.169	112.569	/	PF04718.14	Mitochondrial ATP synthase g subunit	chr1	27894496	27896435	-
AC8A233T137	133.742	144.47	265.014	128.536	153.642	/	PF00076.21	RNA recognition motif. (a.k.a. RRM, RBD, or RNP domain)	chr8	23341544	23342914	-
AC4A238T124	115.08	132.934	262.165	44.993	107.36	/	PF08498.9	Sterol methyltransferase C-terminal	chr4	23812156	23816243	+
AC11C100T6	148.796	95.9803	262.091	38.6654	84.1463	/	PF00923.18	Transaldolase/Fructose-6-phosphate aldolase	chr11	10009063	10018140	-
AC2C24T15	4.08635	22.8025	259.399	0.396709	0.701786	BAHD	PF02458.14	Transferase family	chr2	2456065	2457372	-
AC7A158T26	30.3941	29.7198	257.959	15.2546	16.1971	/	PF00288.25	GHMP kinases N terminal domain	chr7	15815994	15825077	-
AC1C263T11	185.365	150.652	257.306	117.821	164.713	/	PF00071.21	Ras family	chr1	26362306	26367224	-
AC12A39T136	1.93887	25.7737	256.122	4.98971	1.78906	/	PF00810.17	ER lumen protein retaining receptor	chr12	3936924	3939013	+
AC14A2T130	6.3349	4.85698	255.987	6.34797	12.9604	/	PF02042.14	RWP-RK domain	chr14	215913	218204	+
AC9A16T93	177.02	154.79	253.738	143.585	176.667	/	PF00241.19	Cofilin/tropomyosin-type actin-binding protein	chr9	1615504	1616092	+
AC15C188T17	153.304	173.895	251.233	75.999	139.985	/	PF00638.17	RanBP1 domain	chr15	18846956	18849211	+
AC12A2T213	162.134	146.434	249.335	143.606	143.464	/	PF04774.14	Hyaluronan / mRNA binding family	chr12	276362	279887	-
AC5P196T55	154.797	175.052	249.155	86.8915	143.434	/	PF13499.5	EF-hand domain pair	chr5	19658906	19659349	+
AC15A68T13	101.141	164.123	248.741	20.0933	24.3445	/	PF03009.16	Glycerophosphoryl diester phosphodiesterase family	chr15	6869403	6871595	+
AC20A16T53	55.6217	56.3477	248.571	28.7051	47.9789	/	PF03650.12	Uncharacterised protein family (UPF0041)	chr20	1591916	1593999	+
AC8C148T7	81.0342	32.5866	248.57	50.6232	37.4446	/	PF00173.27	Cytochrome b5-like Heme/Steroid binding domain	chr8	14883101	14884057	-
AC13A147T68	84.1693	85.4779	248.221	44.8518	76.4184	/	PF02880.15	Phosphoglucomutase/phosphomannomutase, alpha/beta/alpha domain III	chr13	14729242	14734625	+
AC3C50T26	2.61177	2.87561	246.208	0	1.80973	/	PF03479.14	Domain of unknown function (DUF296)	chr3	5034423	5035283	-
AC7P176T7	5.21247	4.35313	242.326	0.302955	0.519122	/	PF03479.14	Domain of unknown function (DUF296)	chr7	17647079	17647972	+
AC18C42T12	134.685	107.269	242.051	65.0335	123.724	/	PF00833.17	Ribosomal S17	chr18	4234195	4235320	+
AC4A164T73	27.9226	68.2172	240.881	24.2946	17.0131	/	PF08450.11	SMP-30/Gluconolaconase/LRE-like region	chr4	16429463	16431849	+
AC4A220T133	114.471	144.122	239.93	63.9049	82.6167	/	PF02823.15	ATP synthase, Delta/Epsilon chain, beta-sandwich domain	chr4	22010279	22011975	-
AC12C30T21	9.33658	17.7842	237.948	8.81889	15.2036	/	PF00173.27	Cytochrome b5-like Heme/Steroid binding domain	chr12	3041376	3045040	-
AC2C21T16	127.983	144.972	237.53	118.615	101.541	/	PF01920.19	Prefoldin subunit	chr2	2129409	2131272	+
AC9P198T104	7.90215	12.1598	237.188	4.97438	4.3038	/	PF04281.12	Mitochondrial import receptor subunit Tom22	chr9	19864742	19865071	+
AC7C6T12	26.3215	30.6442	235.518	21.1599	8.21248	/	PF00360.19	Phytochrome region	chr7	579492	590462	+
AC5A20T133	2.85757	2.60297	235.358	0	0	/	PF03492.14	SAM dependent carboxyl methyltransferase	chr5	2029814	2030656	-
AC8C227T12	46.8081	0.981858	235.237	0.689921	1.06497	/	PF03321.12	GH3 auxin-responsive promoter	chr8	22731704	22733841	+
AC1A294T133	22.2654	60.9366	235.118	6.31217	10.7441	/	/	/	chr1	29485242	29486303	-
AC3A128T72	5.93778	33.8432	235.06	8.67874	8.60948	/	PF14368.5	Probable lipid transfer	chr3	12853923	12855063	+
AC16C126T5	36.663	31.7885	233.13	14.5318	9.92431	/	PF01012.20	Electron transfer flavoprotein domain	chr16	12652611	12655393	+
AC8C62T7	0.576027	1.23415	231.498	1.93583	1.43545	/	/	/	chr8	6220315	6221397	+
AC17A48T31	128.388	69.6827	231.139	60.4148	99.0136	/	PF00091.24	Tubulin/FtsZ family, GTPase domain	chr17	4844707	4847765	+
AC5A43T52	6.6982	17.4982	230.895	27.9521	4.43133	/	PF00106.24	short chain dehydrogenase	chr5	4323126	4325613	+
AC7A42T59	21.7965	32.3572	230.409	22.8504	35.8743	/	PF00920.20	Dehydratase family	chr7	4212205	4219647	+
AC18A58T36	33.7278	31.287	230.353	13.0176	13.3164	/	PF00022.18	Actin	chr18	5788726	5790800	-
AC2C57T8	88.2266	108.742	229.754	65.9762	51.0263	/	PF04081.12	DNA polymerase delta, subunit 4	chr2	5713810	5714777	-
AC18P161T4	3.35953	17.9442	228.504	8.9582	12.2282	/	/	/	chr18	16102443	16102664	-
AC5A3T158	59.7777	9.02995	227.524	3.20183	23.2909	/	PF00348.16	Polyprenyl synthetase	chr5	350242	354607	-
AC3A18T217	82.7207	73.2024	224.335	43.1677	96.1029	/	PF00957.20	Synaptobrevin	chr3	1857303	1859258	-
AC2A224T99	37.4243	76.6752	223.998	15.5315	35.6057	/	PF00179.25	Ubiquitin-conjugating enzyme	chr2	22475420	22476786	+
AC1A295T197	0.52456	7.76556	223.839	0	0.220149	/	PF00249.30	Myb-like DNA-binding domain	chr1	29527254	29528253	-
AC4A248T159	108.018	103.175	222.939	67.8876	102.984	/	PF00227.25	Proteasome subunit	chr4	24867983	24870128	-
AC8C222T13	42.2802	84.8935	219.667	47.4432	28.2703	/	/	/	chr8	22204441	22205931	-
AC14C49T9	130.338	144.32	218.295	90.8651	119.468	/	/	/	chr14	4944700	4945978	+
AC4A269T195	5.8506	41.7249	218.239	0.474239	3.0983	/	/	/	chr4	27039089	27040330	-
AC6A226T118	16.7984	20.0664	217.877	23.8056	17.4972	/	PF01852.18	START domain	chr6	22603306	22605642	+
AC14A39T123	98.8993	53.3506	217.508	59.0893	76.1187	/	PF02866.17	lactate/malate dehydrogenase, alpha/beta C-terminal domain	chr14	3917011	3920967	+
AC7A18T183	67.6816	132.565	216.513	0.363869	10.9448	/	PF00403.25	Heavy-metal-associated domain	chr7	1792068	1794133	-
AC8A38T47	3.33833	9.64853	216.443	0.471796	1.11946	/	PF00441.23	Acyl-CoA dehydrogenase, C-terminal domain	chr8	3814284	3818063	+
AC10A206T100	50.9299	60.4096	215.785	58.1735	76.359	/	PF00082.21	Subtilase family	chr10	20576857	20591914	-
AC19A25T93	124.033	126.854	215.548	82.1774	118.493	/	PF00076.21	RNA recognition motif. (a.k.a. RRM, RBD, or RNP domain)	chr19	2555053	2559651	-
AC15A14T76	48.9857	45.8348	215.451	18.6893	77.2837	/	PF00584.19	SecE/Sec61-gamma subunits of protein translocation complex	chr15	1465328	1465724	+
AC7C31T5	1.1694	4.73332	214.484	0.210944	1.20971	CSL	PF03552.13	Cellulose synthase	chr7	3107367	3110054	+
AC13P146T59	20.5791	46.8804	214.05	0.690723	4.97296	/	PF00268.20	Ribonucleotide reductase, small chain	chr13	14612682	14613620	-
AC2E263T7	172.647	228.345	213.712	151.796	111.854	/	/	/	chr2	26347077	26348492	-
AC5C80T4	93.9455	108.2	212.541	53.275	98.8666	/	PF01775.16	Ribosomal proteins 50S-L18Ae/60S-L20/60S-L18A	chr5	8011386	8011736	+
AC1P285T67	45.2834	75.1872	212.535	90.035	53.8989	/	PF07876.11	Stress responsive A/B Barrel Domain	chr1	28567238	28567900	+
AC8C74T9	27.7588	32.6121	211.203	4.72645	4.94928	/	PF00125.23	Core histone H2A/H2B/H3/H4	chr8	7484254	7484664	-
AC12A51T148	65.0322	77.2647	211.183	48.592	30.851	/	PF01257.18	Thioredoxin-like [2Fe-2S] ferredoxin	chr12	5179058	5183114	+
AC16A149T187	163.168	129.955	210.341	91.6702	105.114	/	PF06747.12	CHCH domain	chr16	14898782	14900478	-
AC14C89T8	41.3127	21.3137	209.533	25.3379	23.9551	/	PF06888.11	Putative Phosphatase	chr14	8945338	8946594	+
AC7A214T169	115.067	92.261	206.541	63.0586	73.9584	/	PF02781.15	Glucose-6-phosphate dehydrogenase, C-terminal domain	chr7	21418989	21425017	+
AC17A4T51	31.5293	52.8085	205.279	55.4344	71.1417	/	PF10369.8	Small subunit of acetolactate synthase	chr17	461232	472970	+
AC15E140T3	0.121863	9.16098	204.69	0	0.943834	/	PF02182.16	SAD/SRA domain	chr15	14060646	14061366	-
AC19C4T23	0.102128	0.279124	204.517	0.103855	0.628591	UGT	PF00201.17	UDP-glucoronosyl and UDP-glucosyl transferase	chr19	452350	453822	-
AC6A49T96	0.12758	0.174255	204.054	0.295601	0	/	PF00069.24	Protein kinase domain	chr6	4890177	4899248	+
AC6A154T61	88.0414	52.1169	204.049	48.1541	23.6435	/	PF00202.20	Aminotransferase class-III	chr6	15417429	15420995	-
AC17A110T102	134.024	132.871	203.165	121.85	108.819	/	PF01984.19	Double-stranded DNA-binding domain	chr17	11059588	11062458	-
AC9A150T29	107.602	63.9595	201.687	49.4408	129.44	/	/	/	chr9	15050551	15051045	-
AC11C212T3	108.733	125.377	201.686	41.3178	113.879	/	PF01246.19	Ribosomal protein L24e	chr11	21248580	21249992	+
AC8C165T5	38.7272	72.0928	199.593	19.53	53.6381	/	/	/	chr8	16532093	16532422	-
AC8C58T11	43.8881	60.1851	198.191	9.99033	33.6689	/	PF00111.26	2Fe-2S iron-sulfur cluster binding domain	chr8	5887459	5887914	+
AC5A191T108	50.2076	38.4296	197.814	14.673	7.42241	/	PF08540.9	Hydroxymethylglutaryl-coenzyme A synthase C terminal	chr5	19161292	19165881	+
AC20C95T7	37.1213	13.4943	197.032	8.00845	22.8105	/	PF06232.10	Embryo-specific protein 3, (ATS3)	chr20	9588088	9588763	+
AC16P126T38	54.3714	26.9003	191.84	29.3886	41.6864	/	PF11443.7	Domain of unknown function (DUF2828)	chr16	12595735	12597183	-
AC12A81T147	44.5945	29.4643	191.665	14.1008	5.03283	/	PF00072.23	Response regulator receiver domain	chr12	8122496	8127409	+
AC3P193T11	84.3603	93.487	190.981	48.237	32.1646	/	/	/	chr3	19354890	19355210	+
AC7P180T50	188.065	158.63	190.492	158.248	89.0697	/	/	/	chr7	18036560	18036751	-
AC12A132T95	71.6509	86.9637	189.175	19.2786	77.092	/	PF00071.21	Ras family	chr12	13216868	13218270	-
AC11C80T12	0.0622061	1.15518	188.796	0.050875	0.624984	/	PF00394.21	Multicopper oxidase	chr11	8044591	8047736	+
AC4A210T123	35.2729	27.4062	188.194	33.6732	21.3016	/	PF03479.14	Domain of unknown function (DUF296)	chr4	21079983	21081956	+
AC19A2T200	24.5881	0	187.465	0.255509	3.12117	/	PF03641.13	Possible lysine decarboxylase	chr19	286366	287832	-
AC2P277T36	4.36713	17.7618	186.786	2.58519	0.507026	/	PF00139.18	Legume lectin domain	chr2	27698288	27699418	+
AC12A20T141	79.2685	90.7186	186.628	91.2537	101.781	/	PF02769.21	AIR synthase related protein, C-terminal domain	chr12	1994635	1997499	-
AC19C19T12	41.9432	4.26829	186.487	37.2055	12.8613	/	PF13639.5	Ring finger domain	chr19	1918855	1920063	+
AC15E169T9	86.1136	85.509	186.45	31.962	34.3275	/	/	/	chr15	16944780	16947423	-
AC3A98T146	112.06	81.0697	185.703	57.8549	40.2483	/	/	/	chr3	9861585	9863867	+
AC6C222T15	27.6087	38.7275	185.412	3.7207	67.6738	/	PF00505.18	HMG (high mobility group) box	chr6	22199189	22200556	+
AC13C78T6	95.5767	120.82	184.751	102.13	37.653	/	PF00085.19	Thioredoxin	chr13	7793929	7794201	+
AC7A40T127	110.337	141.018	183.19	123.248	88.4553	/	PF06212.11	GRIM-19 protein	chr7	4007124	4009140	-
AC15P193T53	2.96412	8.7334	182.672	0.102358	0.250008	BAHD	PF02458.14	Transferase family	chr15	19340125	19341399	+
U1178A0T27	53.2697	92.6985	182.659	9.0427	35.0047	/	PF01597.18	Glycine cleavage H-protein	utg1178	50182	51895	+
AC1A271T166	5.64355	5.38544	181.788	0	0.47846	/	PF00071.21	Ras family	chr1	27166251	27168137	-
AC6A104T48	55.5967	67.387	178.823	32.9755	44.6997	/	PF00742.18	Homoserine dehydrogenase	chr6	10392309	10396372	-
AC15A158T101	37.1587	63.8094	178.474	3.92493	2.66683	/	PF13632.5	Glycosyl transferase family group 2	chr15	15823172	15826086	-
AC8E40T7	160.585	166.113	178.1	120.06	136.392	/	/	/	chr8	4059317	4061727	+
AC6C251T17	81.9698	57.86	176.204	58.3393	40.4664	/	PF00071.21	Ras family	chr6	25128434	25131256	+
AC1C79T8	45.4133	46.7224	175.793	10.2923	29.127	/	PF00268.20	Ribonucleotide reductase, small chain	chr1	7952110	7953108	-
AC6A6T143	6.03942	32.0457	175.637	0.422619	1.29061	/	PF00134.22	Cyclin, N-terminal domain	chr6	622579	623984	+
AC15C156T9	37.3606	26.7051	175.565	8.51876	17.7274	/	PF00248.20	Aldo/keto reductase family	chr15	15615489	15618188	+
AC10C13T7	78.2839	79.423	175.47	63.3599	86.4069	/	PF00564.23	PB1 domain	chr10	1336747	1338114	+
AC10C205T25	58.9334	72.1456	175.248	3.55222	16.6723	/	PF03953.16	Tubulin C-terminal domain	chr10	20567864	20568514	+
AC3A32T154	61.9179	91.2137	172.759	77.864	79.9218	/	PF00534.19	Glycosyl transferases group 1	chr3	3259854	3268114	+
AC5A218T127	37.3863	27.8256	172.649	15.5788	7.51678	/	PF03151.15	Triose-phosphate Transporter family	chr5	21817263	21820149	+
AC19A57T28	22.18	43.5447	172.484	0	8.64339	/	PF02298.16	Plastocyanin-like domain	chr19	5695446	5696802	-
AC10C5T9	77.9094	103.025	171.954	49.6991	49.7712	/	PF13943.5	WPP domain	chr10	505397	505906	-
AC4A259T143	2.27147	13.8551	171.952	0.086048	1.89583	/	PF01575.18	MaoC like domain	chr4	25890313	25893191	-
AC19A38T81	25.3	34.3521	171.804	4.28746	5.20233	/	PF00224.20	Pyruvate kinase, barrel domain	chr19	3865720	3868933	-
AC14A113T32	58.4794	70.9554	170.202	70.1658	44.4834	/	PF01557.17	Fumarylacetoacetate (FAA) hydrolase family	chr14	11323951	11327802	+
AC10A9T132	64.0856	20.2964	169.273	7.75992	9.66002	/	PF08491.9	Squalene epoxidase	chr10	949818	953959	-
AC6C6T23	60.0351	70.1591	169.178	58.1896	89.1987	/	PF13516.5	Leucine Rich repeat	chr6	612019	613584	-
AC13A142T76	9.29444	32.3326	167.698	6.78174	10.9286	/	PF02774.17	Semialdehyde dehydrogenase, dimerisation domain	chr13	14195303	14199357	+
AC10A31T74	89.4178	82.2432	167.516	46.0652	79.5022	/	/	/	chr10	3180102	3182458	-
AC7A2T145	0	0.27558	166.189	0	1.8603	/	PF00578.20	AhpC/TSA family	chr7	243964	245050	+
AC18A14T194	65.189	45.1426	165.823	36.5027	37.0697	/	PF00091.24	Tubulin/FtsZ family, GTPase domain	chr18	1440292	1441928	+
AC18C4T11	23.1561	43.6144	164.828	5.74856	6.13759	/	PF00141.22	Peroxidase	chr18	398190	399721	+
AC2C81T8	0.767649	0.423948	163.137	0.882229	6.09757	/	/	/	chr2	8173535	8179446	-
AC6C9T26	0.254572	0.611941	163.107	1.81041	35.2754	/	/	/	chr6	953972	955066	-
AC7P243T87	60.5407	132.285	162.526	4.65871	5.8549	/	PF02469.21	Fasciclin domain	chr7	24337313	24338077	-
U580C1T19	45.6435	63.6172	162.429	47.227	58.0041	/	PF01423.21	LSM domain	utg580	162330	164661	+
AC12C8T27	108.801	106.505	162.117	56.6528	99.1552	/	PF08069.11	Ribosomal S13/S15 N-terminal domain	chr12	811748	814011	-
AC3C52T8	6.40781	27.1613	162.043	12.1488	5.05393	/	PF01466.18	Skp1 family, dimerisation domain	chr3	5192680	5193186	-
AC3A58T113	98.9199	94.0504	160.955	68.6017	80.2922	/	PF04716.13	ETC complex I subunit conserved region	chr3	5851968	5853640	-
AC16C149T25	54.2426	38.4203	160.846	18.8954	19.51	/	PF00550.24	Phosphopantetheine attachment site	chr16	14952564	14954560	-
AC15A153T140	0.491111	0.740398	160.521	0.254161	0	/	PF00170.20	bZIP transcription factor	chr15	15361166	15362421	-
AC16P149T41	78.9831	41.1679	159.743	78.8549	52.9728	/	PF00471.19	Ribosomal protein L33	chr16	14901964	14902152	+
AC8C28T20	65.1206	80.0014	159.652	38.5521	51.0886	/	PF00125.23	Core histone H2A/H2B/H3/H4	chr8	2844119	2844547	-
AC12A20T140	106.703	87.6076	159.35	81.8756	84.3564	/	PF00253.20	Ribosomal protein S14p/S29e	chr12	1993532	1994085	-
AC13A115T149	96.9041	25.7784	158.67	42.2789	60.7155	/	PF01459.21	Eukaryotic porin	chr13	11514469	11517257	-
AC5A20T132	1.31434	1.45955	156.303	0	0	/	PF03492.14	SAM dependent carboxyl methyltransferase	chr5	2027440	2029141	-
AC1A14T189	21.1339	40.8846	155.971	20.0804	19.9011	/	PF13561.5	Enoyl-(Acyl carrier protein) reductase	chr1	1435430	1439502	+
AC2P151T37	45.9096	67.1494	155.697	8.79342	48.2296	/	PF11891.7	Protein RETICULATA-related	chr2	15162489	15163538	+
AC3A258T28	122.096	101.281	155.17	97.0688	105.793	/	PF01849.17	NAC domain	chr3	25809935	25812261	+
AC17C12T6	55.6256	49.3776	153.614	17.2563	45.556	/	PF01546.27	Peptidase family M20/M25/M40	chr17	1207649	1210975	+
AC15P169T70	17.7211	44.3618	153.054	3.09537	29.2751	/	/	/	chr15	16975301	16975792	+
AC6A11T153	14.2135	27.2676	152.941	3.45264	2.45697	/	PF08491.9	Squalene epoxidase	chr6	1119680	1123210	-
AC4A149T37	11.1732	0.521928	152.879	0	0	/	PF00561.19	alpha/beta hydrolase fold	chr4	14908170	14910597	-
AC14A191T61	68.0633	55.0335	152.861	54.0063	61.0502	/	PF01248.25	Ribosomal protein L7Ae/L30e/S12e/Gadd45 family	chr14	19125684	19126880	-
AC3C174T1	0.462235	2.18626	152.776	0	0.20648	/	PF00564.23	PB1 domain	chr3	17455194	17457297	+
AC18C48T19	2.92495	6.98336	152.622	0.199469	0.5657	/	PF00069.24	Protein kinase domain	chr18	4842382	4848314	-
AC9A110T10	80.0478	91.2088	151.717	85.9555	95.6423	/	PF00118.23	TCP-1/cpn60 chaperonin family	chr9	11078969	11084580	+
AC6A121T27	9.0463	17.9979	150.556	0.227898	0	/	/	/	chr6	12175226	12175987	-
AC19C70T3	98.8563	92.4337	150.09	52.9611	86.2816	/	PF01399.26	PCI domain	chr19	7068949	7072175	+
AC10C215T17	43.0916	30.134	149.794	28.0588	43.0061	/	PF00240.22	Ubiquitin family	chr10	21522510	21524305	+
AC4A207T139	57.7169	96.0634	149.678	75.3531	78.1676	/	PF09138.10	Urm1 (Ubiquitin related modifier)	chr4	20751977	20752708	-
AC16C78T3	19.9928	19.0235	149.473	0.319138	1.52981	/	/	/	chr16	7793926	7794501	-
AC15A13T58	78.9596	86.3398	148.209	27.6932	75.9623	/	PF00132.23	Bacterial transferase hexapeptide (six repeats)	chr15	1302453	1305479	-
AC1C93T9	68.1081	75.591	147.307	51.0903	34.25	/	PF00538.18	linker histone H1 and H5 family	chr1	9365239	9365919	-
AC13A82T109	56.6914	36.8951	147.262	38.4425	28.1772	/	PF02401.17	LytB protein	chr13	8278381	8282244	+
AC2A229T65	85.5062	93.8541	146.835	82.9624	112.998	/	/	/	chr2	22899109	22899488	+
AC7A24T134	3.93826	0.526754	146.367	0.0671635	0	/	PF00612.26	IQ calmodulin-binding motif	chr7	2474810	2476462	+
AC5A162T100	75.4069	65.6853	144.238	1.33277	22.8662	/	/	/	chr5	16210017	16212101	+
AC7A212T94	42.8275	31.2291	144.134	30.6489	37.0861	/	PF00076.21	RNA recognition motif. (a.k.a. RRM, RBD, or RNP domain)	chr7	21211602	21214790	+
AC15A176T157	68.9281	81.8849	143.853	56.3028	69.7532	/	PF03939.12	Ribosomal protein L23, N-terminal domain	chr15	17661689	17663654	-
AC3A56T133	4.27479	0.210236	143.388	0.690802	1.03744	/	/	/	chr3	5628552	5629702	+
AC7A172T23	3.04166	9.59185	142.884	0	0.179052	/	PF00010.25	Helix-loop-helix DNA-binding domain	chr7	17250933	17252376	+
AC5A109T60	15.3064	46.2454	142.858	7.15729	23.1133	/	/	/	chr5	10911386	10915628	-
AC19A15T123	97.1004	77.9027	142.254	63.2096	77.82	/	PF00037.26	4Fe-4S binding domain	chr19	1561303	1563700	-
AC14A31T67	20.02	13.682	141.689	0.067518	0.16322	/	PF03321.12	GH3 auxin-responsive promoter	chr14	3181967	3184188	+
AC14A18T175	31.3336	2.04462	141.626	6.8312	16.8559	/	PF05562.10	Cold acclimation protein WCOR413	chr14	1801416	1804900	-
AC8A227T97	134.242	155.856	140.968	85.7234	96.0786	/	PF03358.14	NADPH-dependent FMN reductase	chr8	22694747	22696402	+
AC5A241T156	0.323077	0.261038	140.652	0	0.086113	/	PF13178.5	Protein of unknown function (DUF4005)	chr5	24097468	24099447	+
AC13C122T14	11.8114	43.0394	140.379	2.8936	13.711	/	PF07983.12	X8 domain	chr13	12216228	12217403	+
AC16C158T16	8.14131	10.7218	140.095	17.1366	12.4129	/	PF00400.31	WD domain, G-beta repeat	chr16	15876431	15887040	+
AC19A97T35	49.6802	59.6953	139.416	41.9438	56.7083	/	PF00069.24	Protein kinase domain	chr19	9738731	9742556	+
AC7A28T148	65.3831	76.9243	139.219	68.2675	56.1374	/	PF10153.8	rRNA-processing protein Efg1	chr7	2845951	2848825	+
AC10A90T63	21.8712	27.8549	138.305	2.83969	4.55073	/	PF00069.24	Protein kinase domain	chr10	9029677	9031771	-
AC1A21T212	83.184	102.929	138.066	37.285	72.3294	/	PF13920.5	Zinc finger, C3HC4 type (RING finger)	chr1	2115747	2117298	-
AC3A14T201	14.807	19.9703	136.475	0.889465	1.9235	/	PF02298.16	Plastocyanin-like domain	chr3	1443844	1444626	+
AC3C10T8	14.6721	1.19546	136.022	1.20932	1.03346	/	PF01266.23	FAD dependent oxidoreductase	chr3	1004620	1005882	+
AC14C3T15	73.9049	52.3632	135.791	43.0941	56.8826	/	PF00266.18	Aminotransferase class-V	chr14	310224	311510	+
AC1P308T111	88.3147	102.149	135.255	37.1333	70.4239	/	PF03151.15	Triose-phosphate Transporter family	chr1	30803115	30804110	-
AC3C112T19	92.6432	106.75	135.179	63.0328	90.4353	/	PF00736.18	EF-1 guanine nucleotide exchange domain	chr3	11265696	11268749	+
AC18A169T19	5.27376	4.57201	134.687	0.119694	1.39409	/	PF03514.13	GRAS domain family	chr18	16929732	16932012	-
AC4C160T3	102.406	68.6002	134.61	48.6042	71.7612	/	PF01556.17	DnaJ C terminal domain	chr4	16076737	16079597	+
AC8A115T49	3.22884	9.37858	134.099	0	3.70598	/	PF02779.23	Transketolase, pyrimidine binding domain	chr8	11522796	11525236	+
AC19A15T112	18.3132	3.71136	133.591	0	0	/	PF00582.25	Universal stress protein family	chr19	1489174	1490083	+
AC17C106T8	30.1976	24.5144	132.948	14.5169	11.2204	/	PF00109.25	Beta-ketoacyl synthase, N-terminal domain	chr17	10658248	10662836	-
AC15A184T164	44.7314	40.7477	132.786	10.8722	37.4092	/	PF02747.14	Proliferating cell nuclear antigen, C-terminal domain	chr15	18462673	18464410	-
AC7A9T99	65.1517	23.4856	132.519	31.645	40.7701	/	PF00198.22	2-oxoacid dehydrogenases acyltransferase (catalytic domain)	chr7	954752	958581	-
AC15P174T20	37.2129	54.4805	132.208	64.5195	54.7158	/	/	/	chr15	17425408	17425635	+
AC17C47T4	41.44	47.6008	132.097	56.3299	16.2431	/	PF04116.12	Fatty acid hydroxylase superfamily	chr17	4760866	4764346	-
AC7A122T38	10.3605	3.66242	131.302	0.920341	13.3213	/	PF01633.19	Choline/ethanolamine kinase	chr7	12200107	12204868	+
AC10A145T22	107.792	71.3863	130.9	65.7219	80.6582	/	PF00384.21	Molybdopterin oxidoreductase	chr10	14546068	14554213	-
AC5C17T17	75.3646	85.9248	130.483	91.0175	77.7792	/	PF02466.18	Tim17/Tim22/Tim23/Pmp24 family	chr5	1779749	1781789	+
AC19A14T137	79.7225	47.8517	130.462	31.5352	49.6005	/	PF02784.15	Pyridoxal-dependent decarboxylase, pyridoxal binding domain	chr19	1427975	1430576	+
AC3C58T13	1.4072	19.2322	129.661	0.0328124	0.260392	/	PF01061.23	ABC-2 type transporter	chr3	5820660	5822510	+
AC9A25T124	14.7582	50.2854	129.653	17.5431	12.3596	/	PF04535.11	Domain of unknown function (DUF588)	chr9	2488856	2491620	-
AC11C69T15	13.2068	14.8681	129.477	8.86576	7.69359	/	PF00170.20	bZIP transcription factor	chr11	6980316	6983526	+
AC11C59T18	0.44392	0.170201	128.991	14.9277	6.67525	/	PF00854.20	POT family	chr11	5937672	5940957	-
AC12A132T88	4.0042	8.03553	128.472	5.98185	6.58122	/	/	/	chr12	13195029	13197555	+
AC1C300T22	51.5561	64.2506	128.342	33.411	46.4103	/	PF01612.19	3'-5' exonuclease	chr1	29999243	30003097	+
AC2A159T34	14.0689	21.2804	128.269	0	0.358168	/	PF00091.24	Tubulin/FtsZ family, GTPase domain	chr2	15968896	15970421	-
AC18A17T99	14.4166	30.4151	127.67	7.3787	2.39648	/	PF04535.11	Domain of unknown function (DUF588)	chr18	1760663	1762635	+
AC16A160T161	50.6215	52.3101	127.563	47.9176	20.4212	/	PF05347.14	Complex 1 protein (LYR family)	chr16	16056034	16057538	-
AC2C6T19	30.7425	67.0253	127.537	44.0198	57.1847	/	PF09597.9	IGR protein motif	chr2	656522	658039	+
AC2C13T13	2.57298	2.12953	127.503	3.96316	1.61293	/	PF00083.23	Sugar (and other) transporter	chr2	1328896	1332446	+
AC1A11T173	103.108	102.729	127.443	85.9532	96.1555	/	PF02136.19	Nuclear transport factor 2 (NTF2) domain	chr1	1093958	1094598	-
AC10A21T107	34.3669	44.7804	127.396	27.0843	39.3453	/	/	/	chr10	2143445	2145308	-
AC3C0T16	71.6628	61.6441	126.827	37.8769	33.8725	/	PF00004.28	ATPase family associated with various cellular activities (AAA)	chr3	20779	23823	+
AC1A314T180	30.5569	51.814	126.721	30.113	30.3501	/	/	/	chr1	31454831	31455171	-
AC6A223T151	14.1968	2.34262	126.476	18.3911	3.1658	/	PF00082.21	Subtilase family	chr6	22373982	22377071	+
AC8A241T135	62.4644	57.425	126.448	38.8445	60.4519	/	PF02991.15	Autophagy protein Atg8 ubiquitin like	chr8	24174638	24175566	-
AC15P193T60	14.7279	7.57773	125.601	1.60442	2.31035	/	PF01344.24	Kelch motif	chr15	19356780	19358087	+
AC8A243T136	11.473	37.5679	125.257	5.222	7.44892	/	PF00069.24	Protein kinase domain	chr8	24358913	24361156	-
AC6A254T218	85.3664	70.1959	124.698	75.0116	93.3549	/	PF00235.18	Profilin	chr6	25464069	25465445	-
AC8A202T95	71.7039	85.0285	124.433	73.4528	63.028	/	PF00311.16	Phosphoenolpyruvate carboxylase	chr8	20238023	20239568	-
AC8A20T163	0.0479215	0.125195	124.207	0	0.056204	/	/	/	chr8	1994048	1996916	-
AC6A10T130	2.85088	8.55653	123.766	0.0334374	1.46806	/	PF08879.9	WRC	chr6	1055863	1058446	-
AC10P1T36	4.26947	19.3065	123.547	0	0	/	/	/	chr10	91345	91638	+
AC2A276T194	55.9172	42.192	123.224	29.3706	40.0291	/	PF11566.7	PI31 proteasome regulator N-terminal	chr2	27592857	27596579	+
AC8C31T10	49.8879	33.9484	123.035	18.6588	5.51592	/	PF15511.5	Centromere kinetochore component CENP-T histone fold	chr8	3127635	3127946	-
AC3C68T8	2.0204	5.45147	122.836	0	0.166493	/	PF07859.12	alpha/beta hydrolase fold	chr3	6803640	6804638	-
AC2P269T101	23.2488	10.6144	122.501	0	3.42198	/	PF00125.23	Core histone H2A/H2B/H3/H4	chr2	26988094	26988507	+
AC8C63T13	5.73461	23.988	122.017	0.124539	0.423416	/	PF02458.14	Transferase family	chr8	6334251	6335519	-
AC15A58T40	47.0455	32.3373	121.582	30.3503	49.2462	/	PF00834.18	Ribulose-phosphate 3 epimerase family	chr15	5811367	5816053	-
AC5A252T175	19.1368	27.4437	121.248	13.8737	10.6454	/	PF03134.18	TB2/DP1, HVA22 family	chr5	25193379	25195570	+
AC3A116T133	9.46797	5.00078	120.704	0.659091	1.30226	/	/	/	chr3	11664473	11666662	-
AC11C38T13	9.86493	0	120.019	0.471946	9.04626	/	PF14144.5	Seed dormancy control	chr11	3811487	3812206	+
AC11A65T131	86.857	97.2174	119.978	63.4831	86.7941	/	PF00160.20	Cyclophilin type peptidyl-prolyl cis-trans isomerase/CLD	chr11	6497342	6499712	-
AC5A243T193	17.7407	30.0267	119.296	12.7457	8.94071	/	PF05903.13	PPPDE putative peptidase domain	chr5	24361533	24362451	-
AC14A53T142	3.86165	7.13484	119.123	0.698786	1.08585	/	PF00650.19	CRAL/TRIO domain	chr14	5363810	5366409	-
AC6A37T113	6.93952	29.2542	118.867	1.27783	3.32317	/	PF01476.19	LysM domain	chr6	3749682	3751932	-
AC4A211T221	34.9658	46.5195	118.723	22.661	20.4761	/	PF00456.20	Transketolase, thiamine diphosphate binding domain	chr4	21167872	21171093	-
AC7C20T7	12.143	26.1047	118.216	9.24533	15.1841	/	PF00481.20	Protein phosphatase 2C	chr7	1994310	1999366	+
AC9C206T18	49.6437	62.766	118.176	38.6705	47.3901	/	PF01257.18	Thioredoxin-like [2Fe-2S] ferredoxin	chr9	20645484	20648678	+
AC11A122T44	59.3147	70.7945	117.937	72.8457	66.3848	/	PF01459.21	Eukaryotic porin	chr11	12200748	12203014	-
AC16C154T16	48.8516	62.3321	117.869	47.1716	60.1246	/	PF01557.17	Fumarylacetoacetate (FAA) hydrolase family	chr16	15462742	15464649	+
AC6A210T70	1.06553	3.88657	117.807	0.125643	0.364304	/	PF05705.13	Eukaryotic protein of unknown function (DUF829)	chr6	21063113	21065822	+
AC5A229T173	29.267	30.84	117.6	38.2523	43.403	/	PF00958.21	GMP synthase C terminal domain	chr5	22957663	22960766	-
AC11E201T0	35.9304	53.5548	117.268	24.6786	26.9237	/	PF10241.8	Uncharacterized conserved protein	chr11	20109655	20113159	+
AC18C16T15	18.0653	0.540841	117.268	3.63437	13.7885	/	PF00854.20	POT family	chr18	1619125	1622825	+
AC13A146T81	48.4437	56.1874	117.005	26.2777	45.3022	/	PF07651.15	ANTH domain	chr13	14659555	14666302	+
AC2A12T103	61.0185	62.342	116.571	26.9733	58.1203	/	PF04051.15	Transport protein particle (TRAPP) component	chr2	1204203	1205631	+
AC13A193T66	27.1756	25.2123	116.287	30.2683	13.0283	/	PF03874.15	RNA polymerase Rpb4	chr13	19315179	19317941	+
AC1A314T167	97.7933	94.1137	116.275	49.2954	87.4142	/	PF06417.11	Protein of unknown function (DUF1077)	chr1	31403025	31404907	+
AC12A74T90	35.1916	26.8278	116.077	39.4978	6.9301	/	/	/	chr12	7488139	7488734	+
AC14A7T138	36.7783	23.792	115.624	12.9411	11.7113	/	PF03366.15	YEATS family	chr14	709813	711632	+
AC10A86T16	57.1942	53.0417	115.469	29.1678	19.2933	/	PF05922.15	Peptidase inhibitor I9	chr10	8611890	8613997	-
AC18A6T132	83.4857	78.746	115.457	64.3936	66.2152	/	/	/	chr18	649430	650331	+
AC1C310T11	54.9877	56.8074	115.323	24.2266	40.2388	/	PF16205.4	Ribosomal_S17 N-terminal	chr1	31009581	31011724	+
AC11A55T121	71.8712	69.7702	114.994	52.2879	75.3153	/	PF01398.20	JAB1/Mov34/MPN/PAD-1 ubiquitin protease	chr11	5564463	5567140	-
AC1A308T217	66.5823	70.2129	114.356	45.1842	63.5758	/	PF06886.10	Targeting protein for Xklp2 (TPX2)	chr1	30859878	30862633	-
AC5C232T22	26.7794	17.1872	113.587	0	2.686	/	PF03018.13	Dirigent-like protein	chr5	23224756	23225313	+
AC10C13T15	81.0109	72.6869	113.463	64.8458	69.7744	/	PF14778.5	Olfactory receptor 4-like	chr10	1331461	1331879	-
AC17A134T45	12.5664	12.4243	113.454	21.5365	2.04827	/	PF13839.5	GDSL/SGNH-like Acyl-Esterase family found in Pmr5 and Cas1p	chr17	13432991	13435881	+
AC20A95T73	53.0381	66.3488	113.111	33.5414	55.5712	/	/	/	chr20	9572655	9576603	+
AC14C154T5	47.3766	47.1179	112.627	59.9631	55.4252	/	PF00988.21	Carbamoyl-phosphate synthase small chain, CPSase domain	chr14	15415586	15418835	-
AC7A219T209	2.24008	18.7369	112.617	1.16943	0	/	PF01190.16	Pollen proteins Ole e I like	chr7	21957229	21958048	+
AC1A292T108	8.14867	0.303647	112.369	3.30293	0.319507	/	PF01095.18	Pectinesterase	chr1	29191713	29193418	-
AC6A245T86	2.37389	11.5918	112.329	0.114728	1.46792	/	PF00249.30	Myb-like DNA-binding domain	chr6	24495262	24496150	+
AC8A24T137	4.16048	2.72578	111.812	0	0.070601	/	/	/	chr8	2388436	2390741	-
AC9A210T76	58.0463	76.0711	111.547	38.7094	45.8244	/	PF00583.24	Acetyltransferase (GNAT) family	chr9	21021238	21024286	+
AC14C9T14	89.9543	74.5912	111.501	52.6975	45.7753	/	PF00462.23	Glutaredoxin	chr14	889372	890820	+
AC8P246T35	45.0519	72.8601	111.108	71.6929	63.9879	/	PF00226.30	DnaJ domain	chr8	24625192	24625449	+
AC11A99T101	19.2621	0.430687	110.48	24.4613	0.114967	/	PF00854.20	POT family	chr11	9937657	9939901	-
AC5A170T42	53.9277	44.4789	110.276	30.0564	50.7169	/	PF00069.24	Protein kinase domain	chr5	17078926	17082770	-
AC11A147T32	53.1356	53.4748	110.119	43.1555	32.9921	/	PF02779.23	Transketolase, pyrimidine binding domain	chr11	14756827	14759145	+
AC18A14T200	50.3185	23.6872	109.214	22.0655	30.0565	/	PF00153.26	Mitochondrial carrier protein	chr18	1412256	1415178	-
AC8A210T97	68.263	80.284	108.971	74.3339	52.5583	/	PF02737.17	3-hydroxyacyl-CoA dehydrogenase, NAD binding domain	chr8	21051381	21054925	+
AC1A248T42	31.206	41.7961	108.803	20.4905	37.7099	/	PF01429.18	Methyl-CpG binding domain	chr1	24818296	24822458	+
AC14C49T10	63.0382	68.2084	108.575	50.1393	66.4945	/	PF00076.21	RNA recognition motif. (a.k.a. RRM, RBD, or RNP domain)	chr14	4948820	4949740	+
AC10A84T42	44.2721	27.1197	108.008	9.92859	36.1748	/	PF00069.24	Protein kinase domain	chr10	8396309	8399901	-
AC2A50T70	48.9098	60.3805	107.585	59.273	13.616	/	PF02970.15	Tubulin binding cofactor A	chr2	5037603	5039101	-
AC7A157T28	22.7296	20.4901	107.309	37.2311	19.12	/	/	/	chr7	15751756	15754091	+
AC1C43T5	20.8257	30.3767	106.853	1.47971	2.88869	/	PF01182.19	Glucosamine-6-phosphate isomerases/6-phosphogluconolactonase	chr1	4291964	4294732	+
AC12A51T157	16.7891	29.372	106.737	44.8869	19.1391	/	PF00010.25	Helix-loop-helix DNA-binding domain	chr12	5184947	5189500	-
AC17A3T97	56.2517	61.8363	106.513	31.3455	51.5291	/	PF12796.6	Ankyrin repeats (3 copies)	chr17	323809	325215	-
AC11C217T4	38.7368	53.0531	106.206	43.4453	48.9248	/	/	/	chr11	21769921	21770629	+
AC4A248T160	45.3529	70.0949	106.178	27.8873	17.8652	/	PF00185.23	Aspartate/ornithine carbamoyltransferase, Asp/Orn binding domain	chr4	24879015	24881523	-
AC3A154T57	13.4154	28.1389	105.844	15.9887	17.2691	/	PF08241.11	Methyltransferase domain	chr3	15455900	15461289	-
AC5C229T28	4.34412	9.02243	105.671	1.42001	4.0442	/	PF14215.5	bHLH-MYC and R2R3-MYB transcription factors N-terminal	chr5	22952846	22956024	+
AC5A185T128	13.7025	34.8118	105.34	10.6005	14.8627	/	PF01263.19	Aldose 1-epimerase	chr5	18568973	18571361	-
AC3A78T120	32.9832	47.3832	104.575	27.3702	40.1344	/	PF01248.25	Ribosomal protein L7Ae/L30e/S12e/Gadd45 family	chr3	7854721	7855516	-
AC1A53T114	64.3269	68.9082	104.109	52.9618	69.0116	/	PF02985.21	HEAT repeat	chr1	5347959	5351450	-
AC13A115T144	23.7266	24.0767	103.935	38.9518	39.1608	/	PF07821.11	Alpha-amylase C-terminal beta-sheet domain	chr13	11562904	11566052	+
AC10A167T97	17.5169	38.3196	103.725	23.3296	20.6086	/	PF01191.18	RNA polymerase Rpb5, C-terminal domain	chr10	16730626	16732550	+
AC1A53T115	69.0932	66.2525	103.528	54.8405	76.4066	/	PF02985.21	HEAT repeat	chr1	5352309	5355954	-
AC18A53T85	1.05695	3.94632	103.459	1.33261	1.1655	/	PF00046.28	Homeobox domain	chr18	5339308	5341184	-
AC8C38T8	1.06396	0.27444	103.146	0.254039	0.061392	/	PF00441.23	Acyl-CoA dehydrogenase, C-terminal domain	chr8	3865313	3869269	+
AC9C189T7	40.1726	33.9232	102.994	33.0256	32.3834	/	PF00288.25	GHMP kinases N terminal domain	chr9	18889799	18894411	+
AC8A228T98	12.9206	8.69796	102.613	4.12495	1.6757	/	/	/	chr8	22882516	22884281	-
AC3A71T179	1.92653	3.98835	102.575	0.274452	2.70557	/	PF00069.24	Protein kinase domain	chr3	7136441	7144623	+
AC3A70T143	3.54096	10.1422	102.334	19.711	3.65575	/	PF07714.16	Protein tyrosine kinase	chr3	7023586	7026316	-
AC13A128T110	1.81049	0.223844	101.376	0.307804	0.097334	/	PF13855.5	Leucine rich repeat	chr13	12789698	12791593	-
AC3A126T84	42.5046	36.2854	101.188	36.9727	21.0602	/	PF00923.18	Transaldolase/Fructose-6-phosphate aldolase	chr3	12682149	12688293	+
AC7C29T12	23.3148	23.6619	100.895	2.06872	2.78171	/	PF00538.18	linker histone H1 and H5 family	chr7	2931119	2931885	+
AC6P199T24	2.36138	26.7969	100.604	6.66374	0.625717	/	PF00082.21	Subtilase family	chr6	19906033	19908117	+
AC15A36T84	48.1067	46.9391	100.035	45.2223	30.541	/	PF00118.23	TCP-1/cpn60 chaperonin family	chr15	3680099	3686059	+
AC1A304T148	46.7745	44.0215	98.1389	32.7133	55.7258	/	PF10255.8	RNA polymerase I-associated factor PAF67	chr1	30390771	30394239	+
AC2A62T34	39.4116	35.3293	97.899	29.7516	49.2381	/	PF03224.13	V-ATPase subunit H	chr2	6242689	6250018	+
AC12A19T148	5.8327	27.0122	97.6831	7.00734	4.36207	/	/	/	chr12	1952271	1953804	-
AC12C60T23	45.0957	42.9992	97.3374	55.6175	43.3833	/	PF00009.26	Elongation factor Tu GTP binding domain	chr12	6056009	6060268	-
AC8A21T82	24.9751	37.0799	97.3339	38.2604	30.0303	/	PF01103.22	Surface antigen	chr8	2125786	2129266	-
AC4A194T105	23.288	42.7125	97.0069	40.0361	30.4788	/	PF00153.26	Mitochondrial carrier protein	chr4	19462476	19466401	+
AC6A20T155	37.8782	61.3901	97.0045	42.5525	18.3407	/	/	/	chr6	2051753	2052176	+
AC4C243T24	14.1557	3.37602	96.7215	8.3755	13.864	CYP450	PF00067.21	Cytochrome P450	chr4	24330351	24332829	-
AC13C101T20	32.7124	20.4215	96.5227	18.051	36.9354	/	PF00288.25	GHMP kinases N terminal domain	chr13	10163350	10164441	+
AC18A7T184	56.3698	55.7744	95.4613	46.2083	69.2381	/	PF00886.18	Ribosomal protein S16	chr18	728855	730541	-
AC2A34T148	25.1571	24.217	95.4426	21.2626	11.0311	/	PF12998.6	Inhibitor of growth proteins N-terminal histone-binding	chr2	3478943	3481600	+
AC6A196T110	1.73572	1.01791	95.436	0.240644	0.117303	/	PF08879.9	WRC	chr6	19660845	19663614	+
AC13A147T67	26.4505	35.0774	95.0745	33.5374	4.05393	/	PF00538.18	linker histone H1 and H5 family	chr13	14708419	14709175	+
AC12A14T124	5.07296	16.6134	95.0326	2.79648	17.0689	/	PF14215.5	bHLH-MYC and R2R3-MYB transcription factors N-terminal	chr12	1402306	1406330	+
AC14A121T26	58.1793	65.5662	94.374	65.2338	58.841	/	/	/	chr14	12115831	12116937	-
AC5A245T73	40.5502	48.0253	93.8027	49.614	49.8408	/	PF01016.18	Ribosomal L27 protein	chr5	24574460	24575800	+
AC3C91T19	13.7132	7.54907	93.7549	18.7177	3.83428	/	PF14215.5	bHLH-MYC and R2R3-MYB transcription factors N-terminal	chr3	9155502	9158544	-
AC9A30T104	49.0086	77.9144	92.7249	28.1639	25.9366	/	PF00412.21	LIM domain	chr9	3055308	3057672	-
AC14A104T66	78.9095	90.483	92.2291	20.8206	74.3065	/	PF00071.21	Ras family	chr14	10476078	10476949	-
AC4A224T195	72.7185	65.7148	92.2123	53.8784	50.0595	/	PF00118.23	TCP-1/cpn60 chaperonin family	chr4	22397343	22401170	+
AC7C112T6	62.8309	70.2277	91.7717	40.307	39.1266	/	PF01849.17	NAC domain	chr7	11222126	11222769	+
AC7A25T147	0.391804	1.08245	91.6633	0.328316	0	/	PF17181.3	Epidermal patterning factor proteins	chr7	2493330	2493911	-
AC6A104T49	35.7454	39.7906	91.6607	18.7197	35.0782	/	PF00696.27	Amino acid kinase family	chr6	10402215	10405641	-
AC14P180T20	3.98462	25.2025	91.5203	0	0.073928	BAHD	PF02458.14	Transferase family	chr14	18003820	18005025	-
AC10P200T86	14.6387	24.5005	91.3813	0.196419	2.19052	/	PF00082.21	Subtilase family	chr10	20056436	20058664	+
AC19C19T13	29.8801	28.4339	91.1537	27.3582	12.6657	/	PF00501.27	AMP-binding enzyme	chr19	1929901	1936365	+
AC9A153T71	39.8543	25.5136	90.9978	28.203	14.6113	/	PF02450.14	Lecithin:cholesterol acyltransferase	chr9	15294462	15307729	+
AC14C41T17	3.7463	1.78345	90.9767	0	3.3095	/	/	/	chr14	4185785	4186123	+
AC15A179T163	68.513	66.0376	90.8564	36.5577	67.0876	/	PF00121.17	Triosephosphate isomerase	chr15	17948347	17950877	+
AC5P220T59	2.8489	3.00111	90.7484	8.88973	0	/	PF13639.5	Ring finger domain	chr5	22015863	22016234	+
AC17A173T299	16.3648	19.116	90.6763	14.6114	11.9785	/	PF01575.18	MaoC like domain	chr17	17335862	17338898	-
AC12C8T34	3.25125	14.978	90.5943	1.70608	7.39283	/	PF01370.20	NAD dependent epimerase/dehydratase family	chr12	867899	870359	-
AC4A211T207	34.904	42.5057	90.4833	18.7779	14.2192	/	PF00227.25	Proteasome subunit	chr4	21088308	21090908	+
AC16A9T43	64.7682	41.8263	90.4435	23.3183	38.8442	/	PF01156.18	Inosine-uridine preferring nucleoside hydrolase	chr16	978065	980951	+
AC1A307T125	38.2547	41.6801	90.1523	21.4338	17.9475	/	/	/	chr1	30752724	30754109	-
AC11A66T136	8.9298	9.92183	89.7512	0.153651	2.23723	/	PF00425.17	chorismate binding enzyme	chr11	6625337	6629635	-
AC12A121T48	1.80944	2.85284	89.4914	1.21247	13.4827	/	PF04720.11	PDDEXK-like family of unknown function	chr12	12168178	12169246	+
AC9C161T6	33.8257	24.0364	89.4331	23.4051	16.0214	/	PF00171.21	Aldehyde dehydrogenase family	chr9	16158224	16168761	+
AC8A53T114	1.23511	17.3834	89.0715	0.154948	4.54293	/	PF00657.21	GDSL-like Lipase/Acylhydrolase	chr8	5335885	5337318	-
AC10A2T145	2.75063	5.66368	88.7486	15.2386	2.80051	/	PF07714.16	Protein tyrosine kinase	chr10	238714	240855	-
AC12A52T96	27.9428	34.6604	88.7067	29.0577	13.5163	/	PF00290.19	Tryptophan synthase alpha chain	chr12	5195222	5199406	+
AC14C12T17	6.83092	14.9955	88.6549	5.77677	6.76095	/	PF05705.13	Eukaryotic protein of unknown function (DUF829)	chr14	1237151	1243027	+
AC1C43T8	0	0.325262	88.2909	0	0	CYP450	PF00067.21	Cytochrome P450	chr1	4314793	4317088	+
AC9A228T121	42.5445	49.2975	88.184	23.0924	31.3037	/	PF00227.25	Proteasome subunit	chr9	22798600	22802276	+
AC5C195T18	32.7507	30.7538	87.9338	32.7112	9.03141	/	PF04116.12	Fatty acid hydroxylase superfamily	chr5	19555552	19559289	-
AC7A208T75	38.0146	51.324	87.3192	42.2785	15.7779	/	PF00145.16	C-5 cytosine-specific DNA methylase	chr7	20861052	20867561	+
AC18A23T186	45.4741	46.2385	86.6953	12.4868	51.0095	/	PF00226.30	DnaJ domain	chr18	2325845	2328053	+
AC2A255T69	1.22595	1.01099	86.6065	13.1778	0.505932	/	PF01061.23	ABC-2 type transporter	chr2	25525679	25531937	+
AC13A92T128	30.6615	36.6053	86.5665	30.6908	37.3268	/	PF11995.7	Domain of unknown function (DUF3490)	chr13	9189183	9193085	+
AC18A140T37	39.3256	30.7971	86.4286	38.0607	27.1231	/	PF03556.14	Cullin binding	chr18	14006740	14012626	+
AC3A24T113	3.73051	16.6782	85.9214	0.0271745	3.40075	/	PF04782.11	Protein of unknown function (DUF632)	chr3	2423726	2427096	-
AC9A6T133	42.7011	45.8427	85.6162	8.50766	8.03828	/	PF03179.14	Vacuolar (H+)-ATPase G subunit	chr9	629318	630677	+
AC6A196T112	49.8152	53.9724	85.2197	26.3464	25.5283	/	/	/	chr6	19612730	19615562	-
AC15A30T43	23.2272	33.076	85.1682	34.2602	14.2664	/	PF00069.24	Protein kinase domain	chr15	3072737	3076420	+
AC9C183T7	58.3764	47.1364	84.8315	28.4182	42.0818	/	PF03224.13	V-ATPase subunit H	chr9	18343600	18351294	+
AC18A39T122	25.1119	29.0469	84.818	16.1108	26.1081	/	PF00240.22	Ubiquitin family	chr18	3934364	3935818	-
AC18A19T186	60.7431	61.1687	84.7836	51.9643	65.7116	/	PF04099.11	Sybindin-like family	chr18	1932376	1933356	+
AC3A270T110	45.7959	52.7991	84.677	36.7069	33.2922	/	PF11523.7	Protein of unknown function (DUF3223)	chr3	27050602	27052453	-
AC3A69T144	6.26693	22.7659	84.6029	0.972276	7.11929	/	PF06232.10	Embryo-specific protein 3, (ATS3)	chr3	6893936	6894875	-
AC17P30T35	19.0954	45.1092	84.5483	40.1859	38.4943	/	PF00134.22	Cyclin, N-terminal domain	chr17	3030228	3035939	-
AC17C31T7	27.4627	17.8034	84.45	25.6075	6.50903	/	/	/	chr17	3115173	3115382	-
AC6A214T109	54.7692	69.8586	84.1715	65.676	36.5184	/	/	/	chr6	21473006	21474862	+
AC14A5T152	0.677526	15.3727	84.1497	0.500449	0.705391	/	PF04782.11	Protein of unknown function (DUF632)	chr14	579984	582930	-
AC13C105T16	60.2107	66.9087	83.8895	56.317	50.1737	/	PF00576.20	HIUase/Transthyretin family	chr13	10502536	10504921	-
AC7A214T180	54.9678	62.5467	83.8776	64.0018	56.9202	/	PF01145.24	SPFH domain / Band 7 family	chr7	21433282	21434783	-
AC6A6T146	20.9446	33.2764	83.8725	0.454037	3.91008	/	PF00069.24	Protein kinase domain	chr6	588484	590869	-
AC10A27T93	24.1287	10.9538	83.5565	12.719	6.0919	/	PF04127.14	DNA / pantothenate metabolism flavoprotein	chr10	2783348	2787207	-
AC2C241T22	38.7574	43.4518	83.4312	16.8293	24.0044	/	/	/	chr2	24170338	24172682	-
AC8C200T10	45.5604	35.5133	83.3485	31.5059	48.5685	/	PF01167.17	Tub family	chr8	20026455	20030704	-
AC9C35T12	31.4615	21.4303	83.1228	10.3621	6.98932	/	/	/	chr9	3538404	3539144	-
AC6A186T79	0.646942	4.06511	82.9713	1.98066	0.7867	/	PF00450.21	Serine carboxypeptidase	chr6	18591430	18594448	-
AC9A73T29	60.1266	70.4465	82.6431	54.5254	64.4512	/	PF02201.17	SWIB/MDM2 domain	chr9	7333156	7335689	+
AC8A170T43	67.9699	60.1397	82.6044	50.6934	46.4807	/	PF09180.10	Prolyl-tRNA synthetase, C-terminal	chr8	17020466	17025252	+
AC13P36T13	1.42506	0.654632	82.5907	0	0.161444	/	/	/	chr13	3628116	3628727	+
AC1A174T49	50.5471	45.5167	82.2233	31.5078	19.2704	/	PF04051.15	Transport protein particle (TRAPP) component	chr1	17421859	17426198	-
AC12C39T25	15.1753	19.6694	81.8076	10.0949	7.62096	/	PF01643.16	Acyl-ACP thioesterase	chr12	3984006	3987669	+
AC8C74T8	12.5997	10.2822	81.62	3.38349	2.70112	/	PF00125.23	Core histone H2A/H2B/H3/H4	chr8	7478092	7478502	-
AC3A18T219	0.50501	3.4304	81.6104	0.124491	0.146854	/	PF00156.26	Phosphoribosyl transferase domain	chr3	1875230	1876940	-
AC13A75T125	13.5433	24.4256	81.566	12.0239	9.67688	/	PF02826.18	D-isomer specific 2-hydroxyacid dehydrogenase, NAD binding domain	chr13	7517370	7520273	+
AC14A10T222	41.3836	42.3482	81.4571	20.5774	23.1701	/	PF00085.19	Thioredoxin	chr14	1041207	1042857	-
AC8C4T16	5.69521	8.09326	81.3782	5.34764	4.03041	/	PF13561.5	Enoyl-(Acyl carrier protein) reductase	chr8	444254	447964	+
AC10A211T119	26.7796	22.808	81.3054	12.2769	7.97568	/	PF00224.20	Pyruvate kinase, barrel domain	chr10	21115089	21119948	+
AC5C175T17	60.9119	67.7923	81.2556	50.9455	53.0676	/	PF02985.21	HEAT repeat	chr5	17578133	17583996	-
AC2C23T14	0.82907	7.38891	80.3928	0	0.0591373	BAHD	PF02458.14	Transferase family	chr2	2348762	2350048	+
AC15A133T74	26.4053	25.8765	80.2271	2.03426	9.29186	/	PF00179.25	Ubiquitin-conjugating enzyme	chr15	13356933	13358731	-
AC9C162T12	33.9558	31.8649	79.8607	17.3631	10.2521	/	PF00793.19	DAHP synthetase I family	chr9	16206921	16211272	+
AC13A87T102	29.9885	31.1642	79.8233	33.1062	15.7298	/	PF02784.15	Pyridoxal-dependent decarboxylase, pyridoxal binding domain	chr13	8727612	8730870	-
AC7A203T81	62.9437	61.5902	79.5377	39.9128	55.7444	/	PF13637.5	Ankyrin repeats (many copies)	chr7	20323115	20324873	+
AC1A242T45	37.9505	39.4872	79.4336	37.2043	37.3227	/	PF02786.16	Carbamoyl-phosphate synthase L chain, ATP binding domain	chr1	24205537	24216970	+
AC11E70T8	15.3173	17.4161	79.2306	17.0866	15.1738	/	PF05493.12	ATP synthase subunit H	chr11	6997520	7000041	-
AC1A312T114	43.6084	34.1772	79.1015	43.8122	35.119	/	/	/	chr1	31189542	31191253	+
AC14C12T20	27.5008	30.6786	79.0945	11.5395	19.2312	/	PF01167.17	Tub family	chr14	1255091	1257239	+
AC16C140T15	42.0997	30.12	78.8176	18.3156	3.96876	/	PF04570.13	zinc-finger of the FCS-type, C2-C2	chr16	14014226	14015363	+
AC15A22T83	34.3269	28.6623	78.7524	24.4731	20.2856	/	PF01373.16	Glycosyl hydrolase family 14	chr15	2244156	2248336	+
AC8C240T28	68.2101	66.2964	78.6996	51.579	59.8066	/	PF00327.19	Ribosomal protein L30p/L7e	chr8	24036708	24037135	-
AC14A4T179	63.4972	48.6923	78.2444	40.421	45.2642	/	PF00076.21	RNA recognition motif. (a.k.a. RRM, RBD, or RNP domain)	chr14	397659	400198	-
AC5P172T87	0.223447	0.0661117	78.104	0	0	/	PF13855.5	Leucine rich repeat	chr5	17285421	17286818	-
AC16C4T5	8.68384	27.8008	78.0054	9.19303	16.3887	/	PF05726.12	Pirin C-terminal cupin domain	chr16	415677	417267	+
AC7A5T104	33.5671	43.7552	77.993	31.9626	22.4628	/	PF01096.17	Transcription factor S-II (TFIIS)	chr7	513525	515612	+
AC10P171T20	26.2096	19.9624	77.8846	24.1243	18.5666	/	PF07839.10	Plant calmodulin-binding domain	chr10	17171264	17175663	+
AC9C154T10	34.381	38.2814	77.3194	34.1416	35.9393	/	PF00642.23	Zinc finger C-x8-C-x5-C-x3-H type (and similar)	chr9	15467679	15473297	-
AC14C6T19	24.2093	23.8243	77.1195	21.736	24.8734	/	PF13519.5	von Willebrand factor type A domain	chr14	609549	612628	-
AC11A22T93	15.4651	21.1131	76.8754	1.65446	1.56809	/	PF00722.20	Glycosyl hydrolases family 16	chr11	2199641	2200825	+
AC8C48T5	33.0725	12.9631	76.8439	35.6385	26.8978	/	PF02773.15	S-adenosylmethionine synthetase, C-terminal domain	chr8	4865009	4866184	+
AC4C259T7	40.6467	38.447	76.8399	25.6234	29.1152	/	PF00118.23	TCP-1/cpn60 chaperonin family	chr4	25895046	25903670	-
AC8E239T4	60.3171	41.0165	76.7849	33.1653	29.7023	/	PF05493.12	ATP synthase subunit H	chr8	23938106	23940328	+
AC4A109T44	32.9751	33.6583	76.7355	36.0332	10.7156	/	PF01112.17	Asparaginase	chr4	10905928	10907783	+
AC6C260T14	36.4192	41.702	75.9245	48.8636	44.324	/	PF00076.21	RNA recognition motif. (a.k.a. RRM, RBD, or RNP domain)	chr6	26001243	26006858	+
AC15A41T113	16.11	32.5418	75.8569	5.79876	13.4784	/	PF00657.21	GDSL-like Lipase/Acylhydrolase	chr15	4182355	4184731	-
AC1A25T124	13.2788	17.6138	75.7656	8.17494	4.74877	/	PF00134.22	Cyclin, N-terminal domain	chr1	2567256	2569077	-
AC1A23T94	22.6889	28.6584	75.6993	25.532	25.6512	/	/	/	chr1	2321263	2321890	+
AC5C231T29	2.80047	1.78192	75.6755	4.42622	12.5872	/	PF00069.24	Protein kinase domain	chr5	23148275	23150860	-
AC14C8T23	2.73634	9.11346	75.6342	2.57372	1.75216	/	PF13855.5	Leucine rich repeat	chr14	864021	865295	-
AC8A202T97	18.4134	29.9135	75.5423	11.7404	15.1175	/	PF07719.16	Tetratricopeptide repeat	chr8	20284605	20288377	-
AC12C93T18	79.7739	73.3792	75.2043	38.1346	53.0304	/	/	/	chr12	9316065	9316298	-
AC5C215T15	29.4061	40.2006	74.7678	37.9231	42.5981	/	PF01245.19	Ribosomal protein L19	chr5	21511707	21514738	+
AC12C19T21	40.5702	58.2379	74.4061	12.3974	18.4636	/	PF01501.19	Glycosyl transferase family 8	chr12	1936551	1937654	-
AC18C29T8	26.8618	25.8444	74.2197	18.2138	30.7048	/	/	/	chr18	2954157	2955705	+
AC5A57T36	49.509	33.2735	74.1593	16.7436	22.5437	/	PF00311.16	Phosphoenolpyruvate carboxylase	chr5	5731957	5737109	+
AC12A23T148	41.1242	31.0881	74.0933	36.3909	33.6941	/	PF05266.13	Protein of unknown function (DUF724)	chr12	2315441	2321784	-
AC16A137T65	3.47509	9.6276	74.0723	0.763636	9.73206	/	PF02171.16	Piwi domain	chr16	13749636	13756834	+
AC11A15T136	7.12397	0.277332	74.0533	3.45695	0.140231	/	PF07714.16	Protein tyrosine kinase	chr11	1522901	1524192	-
AC4A246T152	28.1421	38.4232	73.8934	3.69636	1.11589	/	PF00692.18	dUTPase	chr4	24679876	24680756	+
AC14C16T7	2.73771	9.93389	73.7442	0	0	UGT	PF00201.17	UDP-glucoronosyl and UDP-glucosyl transferase	chr14	1591976	1593430	-
AC1C293T8	5.59919	7.50675	73.6803	3.57777	5.92766	/	/	/	chr1	29298921	29300078	+
AC19A6T160	39.2081	35.5921	73.6145	45.5834	26.764	/	PF04628.12	Sedlin, N-terminal conserved region	chr19	593131	594753	-
AC6A175T34	29.5868	44.1233	73.5019	40.264	22.0547	/	PF01196.18	Ribosomal protein L17	chr6	17528248	17531030	+
AC3A126T83	23.4466	12.9919	73.2941	12.0981	5.33338	/	PF08541.9	3-Oxoacyl-[acyl-carrier-protein (ACP)] synthase III C terminal	chr3	12667990	12675960	+
AC3A8T154	14.1864	20.785	73.2137	5.01568	8.96076	/	PF00332.17	Glycosyl hydrolases family 17	chr3	830064	831747	+
AC13C77T17	21.7524	21.646	73.1376	12.3825	22.723	/	PF03798.15	TLC domain	chr13	7739160	7742596	-
AC19A2T194	20.157	23.7019	73.106	13.0706	17.1747	/	/	/	chr19	189113	190724	-
AC11C45T10	20.4612	18.9534	73.0731	1.77658	20.9905	/	PF13417.5	Glutathione S-transferase, N-terminal domain	chr11	4521549	4523967	+
AC7C222T17	17.4419	21.7951	73.0183	17.9035	19.263	/	PF00501.27	AMP-binding enzyme	chr7	22219615	22225183	+
AC8C74T7	18.9438	19.6238	72.8993	18.752	8.11845	/	PF00125.23	Core histone H2A/H2B/H3/H4	chr8	7458941	7459351	-
AC3A54T96	46.8625	25.6945	72.8521	15.9342	26.5482	/	/	/	chr3	5485070	5488876	-
AC7C218T14	22.3029	16.2925	72.6969	19.0912	12.6853	/	PF00696.27	Amino acid kinase family	chr7	21795658	21804546	-
AC13P111T133	49.2247	52.7613	72.5288	22.0641	29.6146	/	PF01501.19	Glycosyl transferase family 8	chr13	11128419	11129564	-
AC18C42T13	6.32171	0.151781	72.4972	0.71136	0.868708	/	/	/	chr18	4253967	4254628	+
AC2A172T74	35.1452	32.7322	72.4521	27.7729	19.3315	/	PF03556.14	Cullin binding	chr2	17265805	17269691	-
AC3A45T179	44.4532	36.3408	72.2724	40.826	44.2648	/	PF04051.15	Transport protein particle (TRAPP) component	chr3	4521863	4523114	-
AC10C189T11	25.9227	19.8899	72.194	28.7377	19.935	/	PF09733.8	VEFS-Box of polycomb protein	chr10	18962898	18971255	-
AC17A134T49	4.76113	16.174	72.1641	0.0334374	0	/	/	/	chr17	13449003	13451908	-
AC9A76T24	0.105144	0.042836	72.0985	0.131986	0.165519	/	PF01554.17	MatE	chr9	7590081	7592653	+
AC12A28T127	0.880893	1.27107	71.9336	0.113989	0.207073	/	PF00010.25	Helix-loop-helix DNA-binding domain	chr12	2862797	2864585	-
AC9A200T152	44.6867	53.1614	71.5649	47.3967	51.5866	/	PF00076.21	RNA recognition motif. (a.k.a. RRM, RBD, or RNP domain)	chr9	19992353	19994196	+
AC16C165T2	44.7829	45.9693	71.5238	52.3366	49.0086	/	PF04939.11	Ribosome biogenesis regulatory protein (RRS1)	chr16	16520544	16523105	+
AC15A190T169	31.9371	26.7825	71.4057	17.6343	8.85676	/	PF00698.20	Acyl transferase domain	chr15	19025739	19028328	-
AC2A72T68	50.4856	67.2887	71.3162	52.9588	29.6314	/	PF00248.20	Aldo/keto reductase family	chr2	7215825	7218500	-
AC12A41T188	24.703	11.0014	71.1366	19.92	16.4513	/	PF02569.14	Pantoate-beta-alanine ligase	chr12	4163819	4168041	-
AC12C88T31	12.6912	22.1494	71.0872	16.2039	11.7851	/	PF00108.22	Thiolase, N-terminal domain	chr12	8872980	8875956	-
AC2C23T23	0.327699	2.3556	70.8608	0	0	BAHD	PF02458.14	Transferase family	chr2	2369058	2370340	-
AC13A148T76	68.06	78.2796	70.6241	11.2997	46.695	/	/	/	chr13	14884603	14884992	-
AC20A130T94	41.9707	39.7381	70.4426	40.0656	47.7725	/	/	/	chr20	13072096	13073571	+
U439C1T16	65.4584	48.9535	70.2654	35.4023	38.4375	/	PF05051.12	Cytochrome C oxidase copper chaperone (COX17)	utg439	136095	137706	+
AC12A103T131	0.875006	0.737585	70.1053	0	0.144024	/	PF00141.22	Peroxidase	chr12	10374759	10376071	-
AC8A37T86	45.4627	43.9947	70.1036	27.3386	18.2268	/	PF00227.25	Proteasome subunit	chr8	3751490	3754141	-
AC7A152T14	23.194	29.8225	70.0731	23.8492	16.4084	/	PF00170.20	bZIP transcription factor	chr7	15258732	15261199	+
AC18A151T26	7.61212	3.71559	70.0571	0.483943	1.88011	/	PF00664.22	ABC transporter transmembrane region	chr18	15164730	15171181	+
AC12A10T169	41.6371	40.4496	69.2386	28.4993	25.2872	/	PF06487.11	Sin3 associated polypeptide p18 (SAP18)	chr12	1071681	1074052	-
AC4C189T15	56.9699	64.6348	69.1876	37.6378	56.305	/	/	/	chr4	18931948	18932913	-
AC1C261T6	1.32863	3.30333	68.6211	0	0.697965	/	/	/	chr1	26123913	26125862	+
AC6C194T5	52.5524	43.7767	68.598	33.6645	36.9559	/	PF02309.15	AUX/IAA family	chr6	19406460	19409992	+
AC18C15T31	10.8672	5.88445	68.5149	4.58805	5.27606	/	PF02798.19	Glutathione S-transferase, N-terminal domain	chr18	1574274	1575123	-
AC19A154T64	46.0271	37.4845	68.4801	47.9218	45.6394	/	PF06003.11	Survival motor neuron protein (SMN)	chr19	15403172	15406290	-
AC6A30T105	43.9708	23.8098	68.2517	6.43276	7.80627	/	PF00300.21	Histidine phosphatase superfamily (branch 1)	chr6	3046817	3050128	-
AC13C139T12	36.8698	25.9532	67.841	26.6994	18.8636	/	PF02897.14	Prolyl oligopeptidase, N-terminal beta-propeller domain	chr13	13976065	13982875	-
AC16A160T157	49.5107	39.8596	67.8186	29.3077	36.5147	/	PF07019.11	Rab5-interacting protein (Rab5ip)	chr16	16039708	16041291	-
AC8A73T29	33.593	28.0839	67.6992	28.3749	29.7305	/	PF05383.16	La domain	chr8	7312236	7317721	-
AC13C81T10	1.30611	2.68654	67.4543	1.82913	0.680626	/	PF02362.20	B3 DNA binding domain	chr13	8168131	8169956	+
AC10C213T11	35.505	18.8541	67.3189	7.78335	14.6419	/	/	/	chr10	21312286	21313193	+
AC19C10T29	31.5784	37.0891	67.2859	34.2469	9.71135	/	PF17067.4	Ribosomal protein S31e	chr19	1083766	1084029	+
AC17A116T97	2.51194	0.21521	66.8996	0	0	/	PF00657.21	GDSL-like Lipase/Acylhydrolase	chr17	11683477	11684854	+
AC2A215T51	48.7731	57.3603	66.8103	18.6883	35.1377	/	PF13839.5	GDSL/SGNH-like Acyl-Esterase family found in Pmr5 and Cas1p	chr2	21522808	21525923	+
AC14C25T16	8.87542	0.630619	66.7503	0.179096	0.365668	/	PF03168.12	Late embryogenesis abundant protein	chr14	2530088	2531218	-
AC6A27T167	6.66066	9.19992	66.7331	7.57076	7.36496	/	/	/	chr6	2785263	2785829	-
AC2C259T8	27.6034	23.8466	66.6988	11.5964	23.0421	/	PF00291.24	Pyridoxal-phosphate dependent enzyme	chr2	25908913	25919681	+
AC12A117T98	11.8143	17.9474	66.3844	17.9734	17.1864	/	PF00481.20	Protein phosphatase 2C	chr12	11708819	11711685	-
AC1A298T240	30.4901	41.0732	66.3377	28.1611	32.429	/	PF03108.14	MuDR family transposase	chr1	29859598	29862775	+
AC14C52T19	42.6586	40.8014	66.1513	43.9412	34.8942	/	/	/	chr14	5205110	5206453	-
AC6A185T39	52.975	62.7733	66.0826	47.1823	42.3264	/	PF00076.21	RNA recognition motif. (a.k.a. RRM, RBD, or RNP domain)	chr6	18587182	18588852	+
AC3C151T4	31.6321	37.6566	66.0611	16.1703	15.011	/	PF00232.17	Glycosyl hydrolase family 1	chr3	15093741	15097221	-
AC12C17T27	4.70248	11.429	65.9976	5.90879	8.52665	/	PF00295.16	Glycosyl hydrolases family 28	chr12	1771134	1773508	+
AC5C97T6	47.9394	53.0759	65.643	29.8148	44.1515	/	PF00076.21	RNA recognition motif. (a.k.a. RRM, RBD, or RNP domain)	chr5	9719785	9724649	-
AC4A198T170	0.673813	1.30312	65.5073	0	0	/	/	/	chr4	19880240	19881688	+
AC4C200T9	43.0857	51.5684	65.1906	36.5493	23.7112	/	PF00179.25	Ubiquitin-conjugating enzyme	chr4	19988781	19990977	+
AC8C207T14	4.33389	11.8097	65.1091	13.6851	2.03605	/	PF16719.4	SAWADEE domain	chr8	20757781	20762130	+
AC1A302T176	1.98822	12.0121	65.0899	0.350375	0.258107	/	PF00854.20	POT family	chr1	30185711	30187584	-
AC12A143T58	18.3449	30.5153	65.04	20.2341	31.2704	/	PF01476.19	LysM domain	chr12	14291945	14292794	-
AC8A221T97	33.0791	30.2042	64.7733	19.2067	18.2435	/	/	/	chr8	22100009	22102784	+
AC7C209T16	32.0534	25.3858	64.6942	30.5177	19.0805	/	PF01903.16	CbiX	chr7	20983892	20985781	-
AC10A53T35	25.5543	37.0037	64.6925	26.2499	10.803	/	PF14360.5	PAP2 superfamily C-terminal	chr10	5380537	5384043	+
AC11A60T218	9.24791	8.80658	64.6876	3.01435	0.817137	/	PF00364.21	Biotin-requiring enzyme	chr11	6024267	6027410	-
AC10A33T113	65.4574	47.972	64.3284	29.796	28.1783	/	PF00141.22	Peroxidase	chr10	3360458	3364794	+
AC5A210T124	32.5966	41.1798	64.1698	21.2082	26.8583	/	PF00406.21	Adenylate kinase	chr5	21026623	21029233	+
AC3A202T55	47.6808	41.9197	64.1089	26.3817	28.8016	/	PF02985.21	HEAT repeat	chr3	20232774	20235881	+
U2031C0T8	6.27331	10.4895	64.0868	6.80434	7.07704	/	/	/	utg2031	7684	8118	+
AC5A35T100	37.8451	28.7327	63.8393	9.3273	6.10781	/	PF03358.14	NADPH-dependent FMN reductase	chr5	3487299	3489724	-
AC3A112T157	7.45193	23.1101	63.6873	7.79162	11.5507	/	PF00764.18	Arginosuccinate synthase	chr3	11225380	11228974	-
AC8A208T82	41.3985	50.1217	63.4469	31.2252	20.7738	/	PF01063.18	Amino-transferase class IV	chr8	20885428	20887302	-
AC12A23T143	0.419733	0.041292	63.4216	0.853449	0.924925	/	PF01501.19	Glycosyl transferase family 8	chr12	2355355	2356790	+
AC17A50T18	14.7157	17.9859	63.2106	19.8392	7.32021	/	PF03446.14	NAD binding domain of 6-phosphogluconate dehydrogenase	chr17	5071100	5080425	-
AC20A112T70	1.31662	3.53615	63.0994	0.0425504	0.428433	/	PF00916.19	Sulfate permease family	chr20	11257649	11261850	+
AC8A202T96	42.3809	46.3332	63.0862	38.0271	41.3051	/	PF00311.16	Phosphoenolpyruvate carboxylase	chr8	20240856	20242897	-
AC14A6T190	12.2039	7.53263	63.0823	0.624267	6.04713	/	PF03094.14	Mlo family	chr14	615073	618409	-
AC19C25T14	19.2081	18.8841	63.0373	25.3264	12.263	/	PF13639.5	Ring finger domain	chr19	2510062	2512887	-
AC20A41T24	53.9128	51.1689	62.9237	50.3637	42.4967	/	PF01222.16	Ergosterol biosynthesis ERG4/ERG24 family	chr20	4164087	4165641	+
AC13C9T7	18.772	23.8802	62.8916	20.6831	9.72295	/	PF01634.17	ATP phosphoribosyltransferase	chr13	942372	947193	+
AC6A27T157	14.6418	14.636	62.8832	13.2161	10.8637	/	PF00561.19	alpha/beta hydrolase fold	chr6	2754309	2755536	+
AC6C25T16	0.157651	0.31364	62.7368	0.985946	0	/	PF08240.11	Alcohol dehydrogenase GroES-like domain	chr6	2538851	2541639	-
AC2A208T32	16.8104	34.8115	62.4351	3.12019	6.9946	/	PF12146.7	Serine aminopeptidase, S33	chr2	20803089	20807185	+
AC12A0T68	23.7704	17.04	62.3979	22.4115	7.0236	/	PF07714.16	Protein tyrosine kinase	chr12	74466	78560	-
AC3C43T10	16.276	14.6885	62.1079	2.8849	6.04757	/	PF01063.18	Amino-transferase class IV	chr3	4284814	4291598	+
AC18A13T144	41.2422	35.2043	61.9926	31.5255	40.1847	/	PF00249.30	Myb-like DNA-binding domain	chr18	1330369	1331678	-
AC13C100T8	10.5653	2.21061	61.8803	1.95161	1.47617	/	PF00182.18	Chitinase class I	chr13	9996632	9998309	-
AC20A122T98	0.414748	0.157827	61.8747	0.0489786	0	/	PF00076.21	RNA recognition motif. (a.k.a. RRM, RBD, or RNP domain)	chr20	12239219	12241813	+
AC15A140T111	7.08818	10.4893	61.8658	0.339885	1.89042	/	PF00650.19	CRAL/TRIO domain	chr15	14004479	14006471	-
AC8A246T198	28.1204	6.94922	61.854	16.4984	4.06271	/	PF00036.31	EF hand	chr8	24654629	24656383	-
AC6A24T68	5.48454	4.46357	61.8262	0.251969	3.79399	/	PF01554.17	MatE	chr6	2418156	2419713	+
AC5A225T244	9.50488	13.6887	61.567	0.127666	2.40649	/	/	/	chr5	22586211	22588121	-
AC13C115T19	17.9909	17.3127	61.2295	24.0941	27.6293	/	PF00128.23	Alpha amylase, catalytic domain	chr13	11545558	11549631	+
AC5A196T123	14.9239	17.0733	60.6302	19.4459	17.4388	/	PF08669.10	Glycine cleavage T-protein C-terminal barrel domain	chr5	19648768	19652472	+
AC4A216T198	12.2152	14.2208	60.5772	19.1899	1.99875	/	PF02089.14	Palmitoyl protein thioesterase	chr4	21662720	21666499	-
AC6A258T175	24.4622	21.7027	60.3552	21.6468	16.2131	/	PF00538.18	linker histone H1 and H5 family	chr6	25792021	25796115	-
AC13P129T79	2.83913	13.6578	60.2877	0.531588	9.86449	/	PF14543.5	Xylanase inhibitor N-terminal	chr13	12986817	12987896	+
AC1A268T91	20.5606	1.03805	60.1753	2.763	1.86203	/	PF00171.21	Aldehyde dehydrogenase family	chr1	26872596	26875937	-
AC6C72T11	2.03388	3.43573	60.1432	1.01332	0.303236	/	PF00036.31	EF hand	chr6	7280442	7284136	+
AC14P113T8	43.306	22.9533	60.1204	1.37477	8.75017	/	PF13813.5	Membrane bound O-acyl transferase family	chr14	11314311	11314910	+
AC6A239T91	24.336	28.7417	60.0733	18.8484	10.0114	/	PF00667.19	FAD binding domain	chr6	23891303	23896479	-
AC2C24T17	2.7702	18.4075	60.0732	0	0.409924	BAHD	PF02458.14	Transferase family	chr2	2477458	2478765	-
AC2A53T53	37.2558	40.8977	60.0414	27.9577	17.1993	/	PF16029.4	Domain of unknown function (DUF4787)	chr2	5373023	5374456	-
AC16A93T63	4.73351	0.276122	59.9719	2.86644	0.498129	/	PF00534.19	Glycosyl transferases group 1	chr16	9378750	9385271	+
AC4C211T19	43.5979	51.7618	59.9113	16.8102	40.0306	/	PF04859.11	Plant protein of unknown function (DUF641)	chr4	21187009	21188271	+
AC14A195T39	2.99731	15.9464	59.7563	7.37256	2.11906	/	PF04782.11	Protein of unknown function (DUF632)	chr14	19582744	19586172	+
AC19A30T112	25.9454	38.5553	59.6688	15.6005	10.8892	/	PF04083.15	Partial alpha/beta-hydrolase lipase region	chr19	3007155	3011515	-
AC4C117T3	1.75061	13.4539	59.1899	0.258521	2.26122	/	PF06813.12	Nodulin-like	chr4	11738062	11742481	-
AC9C20T5	14.7335	14.263	59.0985	16.5757	10.1447	/	PF03468.13	XS domain	chr9	1987476	1990953	+
AC10C214T17	19.3239	15.5888	59.0541	0.855371	8.47003	/	/	/	chr10	21403888	21407161	-
U3014A0T74	17.6413	28.7542	59.0258	0.72733	5.0641	/	PF00069.24	Protein kinase domain	utg3014	32194	34413	+
AC3A4T162	0.251177	1.36516	58.9701	0.342155	1.39522	/	PF08879.9	WRC	chr3	446834	448131	-
AC3A161T69	5.4011	12.8289	58.5941	0.297743	2.42594	/	PF00069.24	Protein kinase domain	chr3	16149396	16151782	-
AC12C41T17	35.6215	42.3452	58.5618	28.3209	37.1404	/	PF03909.16	BSD domain	chr12	4102989	4103770	+
AC19A20T174	36.1081	34.8342	58.537	30.8284	27.6645	/	PF01118.23	Semialdehyde dehydrogenase, NAD binding domain	chr19	2044682	2051053	-
AC13A165T42	2.48274	7.36989	58.4291	0	0.391151	/	PF00403.25	Heavy-metal-associated domain	chr13	16575076	16576579	-
AC1C79T5	26.9154	28.5625	57.9095	10.4339	14.4803	/	PF13532.5	2OG-Fe(II) oxygenase superfamily	chr1	7942362	7947625	+
AC11A127T9	43.1411	50.6606	57.8052	44.5777	28.0097	/	PF01920.19	Prefoldin subunit	chr11	12774352	12775968	+
AC12C72T21	10.3662	0.063745	57.6013	0	0	/	/	/	chr12	7278590	7279996	+
AC13C130T8	32.1478	26.9533	57.5883	17.8925	34.4254	/	PF00627.30	UBA/TS-N domain	chr13	13076458	13082071	+
AC7A7T156	3.91457	0.971954	57.5353	0.132193	0.0544047	/	PF00295.16	Glycosyl hydrolases family 28	chr7	782859	785265	-
AC7P210T51	18.9493	29.392	57.1636	13.9982	17.359	/	/	/	chr7	21055765	21056109	+
AC9A18T69	35.1741	37.458	57.1367	23.376	22.1063	/	PF00432.20	Prenyltransferase and squalene oxidase repeat	chr9	1813934	1817695	-
AC18A1T139	12.8031	6.72182	57.0291	18.2152	11.9751	/	PF00122.19	E1-E2 ATPase	chr18	151615	156597	-
AC14A29T101	10.0738	13.7138	57.005	0	1.50534	/	PF03271.16	EB1-like C-terminal motif	chr14	2919941	2922227	-
AC15P153T53	0.98095	0.598464	56.965	0	0	/	PF01161.19	Phosphatidylethanolamine-binding protein	chr15	15387775	15388677	+
AC1C7T38	20.7132	24.5535	56.8832	24.555	19.0856	/	PF13561.5	Enoyl-(Acyl carrier protein) reductase	chr1	748907	749855	-
AC7E226T3	9.01944	15.135	56.783	6.6804	5.68524	/	/	/	chr7	22590425	22590918	-
AC6A216T118	40.3597	36.1267	56.7793	17.8255	25.7294	/	PF01761.19	3-dehydroquinate synthase	chr6	21671244	21673843	+
AC2C288T30	43.6655	45.0548	56.5543	41.4079	46.8877	/	PF16879.4	C-terminal domain of Sin3a protein	chr2	28835413	28843811	-
AC4A217T77	16.1365	23.7817	56.459	8.40353	6.92034	/	PF00069.24	Protein kinase domain	chr4	21758695	21761941	-
AC8C90T3	36.6199	37.5278	56.4066	23.4406	24.9854	/	PF00929.23	Exonuclease	chr8	9021275	9029165	-
AC7C52T14	8.43433	8.53242	56.2211	0.544674	2.2479	/	/	/	chr7	5227150	5227725	+
AC5C210T20	12.353	18.4992	56.122	16.1717	9.87101	/	/	/	chr5	21001663	21005273	-
AC3C29T9	39.6423	40.5594	56.076	35.1397	32.4563	/	PF02466.18	Tim17/Tim22/Tim23/Pmp24 family	chr3	2898013	2898681	-
AC6A27T166	6.75278	6.36783	55.9555	6.25873	5.84134	/	PF15982.4	N-terminal cysteine-rich region of Transmembrane protein 135	chr6	2781826	2785169	-
AC7A213T165	7.06834	8.61213	55.8558	0	0	/	PF00240.22	Ubiquitin family	chr7	21335597	21336239	-
AC18A52T78	17.926	8.92866	55.8342	21.7936	20.7291	/	PF03145.15	Seven in absentia protein family	chr18	5269817	5271940	-
AC3C38T32	5.38777	10.5699	55.5666	0	0.829332	/	/	/	chr3	3862420	3862977	-
AC1C21T19	0	0.084577	55.4765	0	0	/	PF04690.12	YABBY protein	chr1	2107231	2108786	+
AC14A27T114	36.4408	33.9868	55.4492	27.6647	27.9124	/	PF00076.21	RNA recognition motif. (a.k.a. RRM, RBD, or RNP domain)	chr14	2740154	2746695	-
AC14A187T52	31.9746	27.2967	55.4069	26.6397	34.867	/	/	/	chr14	18687714	18693238	+
AC12C166T10	36.1754	36.1651	55.2832	35.2858	25.1045	/	/	/	chr12	16677727	16679191	-
AC2P272T130	6.66137	10.3452	55.1782	0	0.167001	/	PF00249.30	Myb-like DNA-binding domain	chr2	27241326	27242372	-
AC1A144T14	43.0816	37.4533	55.1529	39.1596	31.3783	/	PF12146.7	Serine aminopeptidase, S33	chr1	14420064	14423387	+
AC2A11T147	34.092	30.1123	55.0869	18.9369	17.1054	/	PF00069.24	Protein kinase domain	chr2	1123399	1127083	+
AC17C12T7	48.4546	46.6176	55.0732	48.8901	45.8087	/	/	/	chr17	1224311	1232406	+
AC15A180T171	21.2012	16.2339	55.0252	16.9771	13.5326	/	PF10175.8	M-phase phosphoprotein 6	chr15	18073094	18074236	-
AC20A130T91	24.5321	45.2363	55.0025	5.92959	2.54326	/	PF07714.16	Protein tyrosine kinase	chr20	13022374	13026223	+
AC3A67T191	36.2076	29.3309	54.8276	15.8015	16.2158	/	PF00294.23	pfkB family carbohydrate kinase	chr3	6769546	6772336	-
AC9C229T15	15.4196	4.86848	54.6177	1.30107	0.81294	/	PF02798.19	Glutathione S-transferase, N-terminal domain	chr9	22925617	22926322	-
AC19A8T169	43.4652	34.62	54.6112	31.1001	33.2418	/	PF04515.11	Plasma-membrane choline transporter	chr19	816775	819723	-
AC4A184T85	33.6247	34.0935	54.5977	36.3734	39.6928	/	PF00076.21	RNA recognition motif. (a.k.a. RRM, RBD, or RNP domain)	chr4	18431629	18435812	+
AC4C209T5	12.1271	4.51771	54.5408	9.62142	0.919891	/	PF07859.12	alpha/beta hydrolase fold	chr4	20892275	20893273	-
AC15A170T153	21.9113	28.8548	54.4572	26.3019	29.5	/	PF00808.22	Histone-like transcription factor (CBF/NF-Y) and archaeal histone	chr15	17051448	17052350	+
AC5A22T146	43.5025	39.5325	54.3999	47.4421	42.6165	/	PF04078.12	Cell differentiation family, Rcd1-like	chr5	2190996	2196242	-
AC17A80T19	24.6577	24.7359	54.3366	12.4905	17.89	/	PF00337.21	Galactoside-binding lectin	chr17	8011541	8017649	-
AC7C202T14	18.3335	22.8675	54.2458	6.91824	10.9565	/	PF00069.24	Protein kinase domain	chr7	20241375	20246682	+
AC6A12T122	2.0018	0.379767	54.1997	0.292218	0	/	PF17181.3	Epidermal patterning factor proteins	chr6	1222574	1223177	+
AC13A119T129	28.5764	33.5544	54.1924	29.4	36.7032	/	/	/	chr13	11914634	11916083	+
AC4C226T21	6.63979	1.83731	54.1687	3.66723	0.502169	/	PF03763.12	Remorin, C-terminal region	chr4	22630463	22632261	+
AC10C9T20	14.2356	4.93071	54.0549	0	0.478484	/	PF08879.9	WRC	chr10	922198	926082	-
AC17A173T305	2.81281	7.46122	54.0402	2.03613	2.59789	/	PF13639.5	Ring finger domain	chr17	17406725	17409102	-
AC3A33T153	17.6645	10.6319	53.9508	4.82136	16.0994	/	PF00270.28	DEAD/DEAH box helicase	chr3	3381622	3384422	-
AC1C293T11	21.3929	25.226	53.8841	13.9639	11.985	/	PF01073.18	3-beta hydroxysteroid dehydrogenase/isomerase family	chr1	29342312	29348454	+
AC2A229T64	34.9621	41.1403	53.7511	32.0588	30.0355	/	PF01467.25	Cytidylyltransferase-like	chr2	22893710	22895468	+
AC4C201T16	5.51836	13.4381	53.5875	7.2492	2.7329	/	PF14215.5	bHLH-MYC and R2R3-MYB transcription factors N-terminal	chr4	20155951	20159182	-
AC7C25T14	8.95732	11.8404	53.5439	8.23409	2.34171	/	PF06200.13	tify domain	chr7	2499964	2503197	+
AC13A104T52	29.4843	25.9515	53.5332	21.174	30.7369	/	PF04811.14	Sec23/Sec24 trunk domain	chr13	10483141	10489245	+
AC10C12T12	10.1061	5.21467	53.4125	0.290477	1.73193	/	PF13519.5	von Willebrand factor type A domain	chr10	1241294	1243660	-
AC12A85T150	23.4475	16.5621	53.1892	13.4572	6.12208	/	PF04398.11	Protein of unknown function, DUF538	chr12	8496574	8497292	-
AC3C7T19	37.1058	41.0464	53.1327	22.7889	35.4389	/	PF02990.15	Endomembrane protein 70	chr3	753548	765199	+
AC3A87T172	6.41546	6.50472	52.8405	1.15334	1.6594	/	/	/	chr3	8697767	8699243	-
AC13A190T68	32.9134	38.0572	52.8225	41.4397	33.9109	/	/	/	chr13	19008701	19010333	-
AC11C170T7	21.5303	23.423	52.7922	25.7116	10.8248	/	PF00107.25	Zinc-binding dehydrogenase	chr11	17002924	17009513	-
AC4P264T132	35.0219	29.8778	52.7885	7.66177	20.2666	/	PF08372.9	Plant phosphoribosyltransferase C-terminal	chr4	26473120	26474970	+
AC2C16T19	25.1862	31.2001	52.7725	20.9663	10.1411	/	PF02836.16	Glycosyl hydrolases family 2, TIM barrel domain	chr2	1611767	1617562	-
AC3C85T19	2.12989	4.71719	52.6809	0.620498	0.757165	/	PF00847.19	AP2 domain	chr3	8556379	8557275	-
AC11C216T9	13.7829	44.6368	52.5223	25.7251	15.3725	/	/	/	chr11	21615653	21615883	-
AC11P23T92	23.2444	29.7596	52.5115	10.8686	20.593	/	PF00347.22	Ribosomal protein L6	chr11	2303413	2303805	-
AC20C97T20	14.5723	3.21079	52.5026	1.81387	0.431342	/	PF00646.32	F-box domain	chr20	9780812	9781924	-
AC5A212T110	31.5807	38.2168	52.4542	28.1956	24.7658	/	PF02441.18	Flavoprotein	chr5	21265742	21267707	-
AC15A43T88	41.7422	41.0985	52.3299	30.8143	28.3245	/	PF00227.25	Proteasome subunit	chr15	4298034	4300708	-
AC18C22T13	32.5177	27.5401	52.3193	27.4479	19.2129	/	PF01678.18	Diaminopimelate epimerase	chr18	2195903	2199894	-
AC9A3T107	37.1927	47.7719	52.0953	37.7366	24.3978	/	/	/	chr9	326095	327353	-
AC2A269T184	33.1301	30.1054	51.9339	30.0502	36.7605	/	PF01678.18	Diaminopimelate epimerase	chr2	26910292	26913773	+
AC14A18T177	21.0393	14.6075	51.9336	8.26057	7.65809	/	PF03000.13	NPH3 family	chr14	1806492	1808700	-
AC5A194T138	7.49764	18.62	51.8411	9.21909	2.86394	/	PF00225.22	Kinesin motor domain	chr5	19455220	19465140	+
AC18C33T11	2.97991	8.55412	51.7211	4.28241	5.76441	/	PF15628.5	RRM in Demeter	chr18	3331841	3341985	+
AC11C41T25	34.356	30.7073	51.6468	28.8794	32.4006	/	PF14604.5	Variant SH3 domain	chr11	4152131	4156277	-
AC18A11T125	27.5484	28.3692	51.6205	16.6903	29.5893	/	PF03031.17	NLI interacting factor-like phosphatase	chr18	1125893	1127762	+
AC13A99T171	7.62686	7.82613	51.5303	6.66355	17.8377	/	PF07734.12	F-box associated	chr13	9915332	9916944	+
AC13A105T173	44.0788	36.7505	51.413	28.7872	34.828	/	PF00928.20	Adaptor complexes medium subunit family	chr13	10572497	10575969	-
AC17P104T14	9.22937	6.4268	51.3561	0.612074	0.142736	CYP450	PF00067.21	Cytochrome P450	chr17	10437496	10439004	+
AC1A250T64	3.94981	7.47003	51.3148	5.4781	3.70567	/	PF08323.10	Starch synthase catalytic domain	chr1	24995162	24999480	-
AC11C77T7	33.8951	27.2795	51.2859	14.6611	19.3273	/	PF00224.20	Pyruvate kinase, barrel domain	chr11	7704079	7711182	+
AC4A45T23	16.9093	22.5392	51.1933	4.10222	19.5291	/	PF03647.12	Transmembrane proteins 14C	chr4	4577251	4577868	+
AC7A147T10	2.16387	3.66654	51.1628	0.415697	0.682052	/	PF00847.19	AP2 domain	chr7	14741676	14744537	+
AC5C241T13	1.33457	3.82406	51.1158	9.31528	4.19601	/	PF08879.9	WRC	chr5	24099856	24101370	-
AC2A5T100	14.2472	15.7506	50.914	7.50304	8.09813	/	/	/	chr2	562220	569412	+
AC5A254T96	26.819	27.6503	50.889	20.2225	29.9205	/	PF05383.16	La domain	chr5	25476560	25481167	-
AC1P281T18	31.593	19.6872	50.8051	10.1125	27.7687	/	PF05553.10	Cotton fibre expressed protein	chr1	28125958	28126839	+
AC7P205T119	6.0967	0.0921863	50.7731	0.0941255	0	UGT	PF00201.17	UDP-glucoronosyl and UDP-glucosyl transferase	chr7	20575915	20577279	-
AC2A7T140	8.35476	14.3585	50.7004	10.6994	3.28395	/	/	/	chr2	721346	722343	-
AC7A117T51	9.24114	12.3252	50.6974	7.18311	6.83687	/	PF01459.21	Eukaryotic porin	chr7	11751231	11759228	-
AC2A277T180	8.85205	9.13353	50.6792	0.881586	14.0128	/	PF00153.26	Mitochondrial carrier protein	chr2	27725153	27728146	+
AC1P307T45	0.449705	3.28331	50.6648	0.554265	0	/	PF00641.17	Zn-finger in Ran binding protein and others	chr1	30747405	30748019	+
AC7C20T11	1.40128	0.677214	50.6041	1.13763	0.120767	/	/	/	chr7	2039125	2039883	+
AC7A181T70	45.0296	41.8908	50.5832	33.6125	34.8382	/	PF00899.20	ThiF family	chr7	18169675	18175130	+
AC8A20T164	8.3432	3.5693	50.3609	14.2728	5.43649	/	/	/	chr8	2002922	2004859	-
AC1A265T128	29.2229	37.5187	50.3238	35.051	27.7865	/	PF00069.24	Protein kinase domain	chr1	26524612	26527206	-
AC2A193T30	18.5013	7.89962	50.3169	0.95203	0.148257	CYP450	PF00067.21	Cytochrome P450	chr2	19338733	19341320	-
AC15A181T138	36.5774	28.9652	50.295	40.7467	35.5502	/	PF07990.11	Nucleic acid binding protein NABP	chr15	18126063	18130708	+
AC8A59T47	29.9242	20.644	50.1471	13.9549	17.2331	/	PF04811.14	Sec23/Sec24 trunk domain	chr8	5903040	5907283	-
AC1A266T84	30.184	24.0619	50.0897	33.7841	24.8251	/	/	/	chr1	26615000	26620463	-
AC8C42T4	43.4651	38.2187	50.0478	38.6741	42.3622	/	PF04499.14	SIT4 phosphatase-associated protein	chr8	4193603	4202275	+
AC13C25T7	23.8337	37.4397	49.8338	9.11147	9.14	/	PF03446.14	NAD binding domain of 6-phosphogluconate dehydrogenase	chr13	2498168	2499088	-
AC10C155T6	13.8129	15.6397	49.7584	18.7685	4.01143	/	PF16709.4	Fused Ig-PH domain of plant-specific actin-binding protein	chr10	15510094	15515582	-
AC5A28T74	33.8886	26.5459	49.748	28.4215	35.2738	/	PF07970.11	Endoplasmic reticulum vesicle transporter	chr5	2856154	2864879	+
AC1A168T49	28.2925	30.0462	49.5291	31.9419	24.1052	/	PF01250.16	Ribosomal protein S6	chr1	16875657	16878067	-
AC15C3T12	1.18249	6.02605	49.2543	0	0.407639	/	PF13855.5	Leucine rich repeat	chr15	318464	319453	-
AC12A65T130	29.9876	44.4919	49.1796	26.0393	15.4951	/	/	/	chr12	6543589	6544731	-
AC9C222T23	5.07249	2.31797	49.0963	9.77452	0.778273	/	PF00294.23	pfkB family carbohydrate kinase	chr9	22278804	22281172	-
AC3C79T23	0.711636	0.290625	49.0841	3.84232	0.105393	/	PF00450.21	Serine carboxypeptidase	chr3	7961610	7965056	+
AC19C55T12	42.0148	41.2045	49.0716	27.9519	37.3845	/	PF09790.8	Hyccin	chr19	5504155	5505396	-
AC7A11T115	15.2895	13.3354	49.047	3.20052	6.30799	/	/	/	chr7	1154675	1156537	-
AC14C35T16	10.691	8.74724	49.0309	3.01039	1.24102	/	PF03514.13	GRAS domain family	chr14	3541259	3542740	+
AC19A1T274	22.0604	12.8726	49.0266	24.5305	24.7441	/	PF04674.11	Phosphate-induced protein 1 conserved region	chr19	152991	156192	+
AC4C250T17	20.2696	15.803	48.9682	25.5472	25.6712	/	PF00179.25	Ubiquitin-conjugating enzyme	chr4	25009821	25012257	+
AC5P162T34	30.2863	25.5582	48.8726	29.7178	30.2422	/	PF13041.5	PPR repeat family	chr5	16276128	16277639	+
AC6A19T74	16.2104	9.80481	48.8318	8.30474	13.3639	/	PF00582.25	Universal stress protein family	chr6	1937001	1938525	-
AC5A233T128	2.76943	1.56466	48.797	2.33662	1.58675	/	/	/	chr5	23304203	23305944	+
AC1C307T13	32.0979	39.8204	48.7745	20.3331	27.9946	/	PF03126.17	Plus-3 domain	chr1	30723653	30728751	+
AC7A11T108	16.5838	31.9824	48.5986	7.21457	12.3868	/	PF01249.17	Ribosomal protein S21e	chr7	1131381	1132828	+
AC11A43T169	20.7965	22.3884	48.5829	17.0246	14.4661	/	PF00795.21	Carbon-nitrogen hydrolase	chr11	4354493	4358121	+
AC17P165T52	5.74209	1.72327	48.5801	0.256405	0.711727	/	PF13920.5	Zinc finger, C3HC4 type (RING finger)	chr17	16549102	16550049	+
AC13A2T58	14.2538	21.2427	48.5602	12.8655	14.3399	/	PF00069.24	Protein kinase domain	chr13	255803	259945	-
AC2A13T141	26.5699	32.525	48.5185	25.016	14.5234	/	PF03917.16	Eukaryotic glutathione synthase, ATP binding domain	chr2	1359884	1365532	-
AC19A20T159	7.09613	16.6044	48.4959	6.27123	3.21814	/	PF02362.20	B3 DNA binding domain	chr19	2000395	2002380	+
AC7A168T64	1.17161	2.98007	48.49	3.35706	0.296457	/	/	/	chr7	16848374	16848990	+
AC14A142T43	25.5317	29.4547	48.4417	20.5116	11.5712	/	PF01196.18	Ribosomal protein L17	chr14	14278837	14282082	-
AC1A125T38	0.87082	4.50994	48.3579	0.557705	0.349687	/	PF00069.24	Protein kinase domain	chr1	12498306	12500583	-
AC3P26T85	1.92922	8.36361	48.3293	1.24289	4.48024	/	/	/	chr3	2661153	2662146	-
AC4A145T66	15.0134	22.2134	48.3275	20.2152	11.9256	/	PF00076.21	RNA recognition motif. (a.k.a. RRM, RBD, or RNP domain)	chr4	14582229	14583325	-
AC2A5T104	35.1147	29.3665	48.2628	27.5046	28.5768	/	PF01088.20	Ubiquitin carboxyl-terminal hydrolase, family 1	chr2	525748	527561	-
AC4A237T145	29.3039	37.8965	48.1936	20.4746	31.7276	/	PF13656.5	RNA polymerase Rpb3/Rpb11 dimerisation domain	chr4	23761982	23763989	+
AC14C81T8	12.1454	15.3028	48.1447	2.88477	0	/	/	/	chr14	8159777	8160091	+
AC3C55T26	20.4186	13.7037	48.0476	9.8574	9.3431	/	/	/	chr3	5544228	5545154	-
AC18A166T82	26.1961	27.5392	48.0394	22.6976	20.2601	/	PF16544.4	Homodimerisation region of STAR domain protein	chr18	16601211	16605688	-
AC11A46T160	4.78048	6.43188	47.9894	3.74091	2.48879	/	PF16135.4	TPL-binding domain in jasmonate signalling	chr11	4627780	4631390	+
AC11A3T115	24.6562	28.5019	47.9629	28.0476	13.8107	/	PF02201.17	SWIB/MDM2 domain	chr11	327467	328812	-
AC8A173T31	29.4208	28.7546	47.853	31.0478	27.1302	/	PF00076.21	RNA recognition motif. (a.k.a. RRM, RBD, or RNP domain)	chr8	17289139	17291137	+
AC15A147T45	27.1794	20.9166	47.7801	20.7103	25.4868	/	PF01926.22	50S ribosome-binding GTPase	chr15	14708766	14712814	+
AC2A233T107	22.1447	18.5457	47.5822	0.136537	0.678962	/	PF13561.5	Enoyl-(Acyl carrier protein) reductase	chr2	23338789	23343177	+
AC7A200T75	32.5029	35.3858	47.4787	23.755	23.4888	/	PF04840.11	Vps16, C-terminal region	chr7	20055788	20058590	-
AC7A209T77	25.2652	25.7002	47.4756	23.2895	24.6979	/	PF00118.23	TCP-1/cpn60 chaperonin family	chr7	20958032	20962815	+
AC18C108T1	0.015635	0.327125	47.4609	0.0411477	0.0675473	/	PF00520.30	Ion transport protein	chr18	10886349	10889411	+
AC8C140T5	1.34022	5.84055	47.4527	0	1.67167	/	PF13178.5	Protein of unknown function (DUF4005)	chr8	14027711	14029626	+
AC1A111T36	13.1237	7.49759	47.2369	14.3934	4.64678	/	/	/	chr1	11174900	11175688	+
AC6A237T150	12.9362	14.0745	47.1919	4.56172	2.46683	/	PF02786.16	Carbamoyl-phosphate synthase L chain, ATP binding domain	chr6	23761524	23769844	+
U580A0T90	27.7212	40.5834	47.1448	41.0554	33.3512	/	PF03918.13	Cytochrome C biogenesis protein	utg580	36643	37426	+
AC4P171T53	2.07298	3.96124	47.1101	6.90431	4.24224	/	PF00504.20	Chlorophyll A-B binding protein	chr4	17110277	17110975	-
AC13A81T95	8.41616	11.3533	46.9445	8.75838	11.963	/	PF02362.20	B3 DNA binding domain	chr13	8171899	8174828	+
AC9A49T43	13.2776	20.5671	46.8964	22.2683	14.9759	/	PF00628.28	PHD-finger	chr9	4981070	4982394	-
AC1A305T169	37.9859	52.7061	46.7109	39.8757	20.4025	/	/	/	chr1	30493480	30494351	-
AC1A299T145	13.2451	14.0674	46.6947	13.8656	6.55139	/	PF03662.13	Glycosyl hydrolase family 79, N-terminal domain	chr1	29887735	29895847	-
AC5A221T146	22.1915	21.8963	46.5755	28.1008	24.6022	/	PF14009.5	Domain of unknown function (DUF4228)	chr5	22107964	22108495	+
AC3C1T21	34.7571	34.4298	46.4328	29.7052	36.3495	/	/	/	chr3	170941	171357	-
AC13A97T142	42.9354	55.1958	46.3345	16.0953	31.2132	/	PF04628.12	Sedlin, N-terminal conserved region	chr13	9706847	9708873	+
AC12C69T9	0.513343	0.855301	46.2448	0	0.53263	/	PF04640.13	PLATZ transcription factor	chr12	6912201	6913683	-
AC8A62T57	30.2901	30.9709	46.1676	21.4891	22.6029	/	/	/	chr8	6203076	6204490	-
AC15A10T94	19.3319	24.8784	46.1217	7.17407	8.9321	/	PF02779.23	Transketolase, pyrimidine binding domain	chr15	1040499	1045230	-
AC14A52T112	28.2917	25.6888	45.9335	28.9354	23.5697	/	/	/	chr14	5194668	5198412	-
AC6A202T116	10.3081	8.72568	45.7918	5.57335	2.44208	/	/	/	chr6	20266267	20269553	-
AC6A215T129	1.32203	6.15215	45.773	16.3858	11.9553	/	PF00175.20	Oxidoreductase NAD-binding domain	chr6	21569901	21572761	+
AC10A1T161	14.1706	3.89718	45.599	13.0793	8.20755	/	PF00439.24	Bromodomain	chr10	120890	123303	+
AC2C21T17	16.7348	24.5977	45.4859	15.49	19.1678	/	PF00562.27	RNA polymerase Rpb2, domain 6	chr2	2148330	2156539	+
AC9A75T48	26.442	30.956	45.271	15.8321	17.8776	/	PF01080.16	Presenilin	chr9	7545667	7547297	+
AC2A38T82	24.9262	37.5869	45.1334	14.2745	10.305	/	PF00076.21	RNA recognition motif. (a.k.a. RRM, RBD, or RNP domain)	chr2	3795461	3797846	-
AC15A9T108	4.29913	5.60974	45.046	10.1988	0.712315	/	PF00010.25	Helix-loop-helix DNA-binding domain	chr15	893608	896017	-
AC14A59T160	18.6912	18.9389	44.9766	16.4637	6.96117	/	PF00459.24	Inositol monophosphatase family	chr14	5970680	5975296	-
AC17A117T70	2.20567	0.252956	44.6647	1.37695	0	/	PF06884.10	Protein of unknown function (DUF1264)	chr17	11754136	11755645	-
AC20A119T86	21.5205	14.9021	44.5275	14.5769	11.0148	/	PF16719.4	SAWADEE domain	chr20	11928268	11932378	-
AC9P140T28	0.162352	0.755124	44.4608	0	0.219466	UGT	PF00201.17	UDP-glucoronosyl and UDP-glucosyl transferase	chr9	14007817	14009154	+
AC6A7T150	22.7465	26.1577	44.3369	21.0995	12.1647	/	PF12796.6	Ankyrin repeats (3 copies)	chr6	760718	762667	+
AC10C18T15	5.45318	10.4331	44.1373	1.29078	2.93557	/	PF07714.16	Protein tyrosine kinase	chr10	1873607	1875142	+
AC19C23T26	16.5072	14.4581	44.1289	16.7124	1.69956	/	PF00085.19	Thioredoxin	chr19	2360217	2362711	-
AC19C36T8	2.06327	4.10427	44.1127	0.347225	0.117997	/	PF00331.19	Glycosyl hydrolase family 10	chr19	3603894	3606838	+
AC6A79T41	0.273316	0.660168	44.0998	0	0.102853	/	PF01740.20	STAS domain	chr6	7905183	7906332	+
AC15A150T153	15.9599	22.622	44.0486	21.5576	14.0029	/	PF06068.12	TIP49 C-terminus	chr15	15021432	15026280	-
AC2C34T19	3.37957	8.33335	44.0485	0.0810797	0.742006	/	/	/	chr2	3485380	3487796	+
AC7A54T44	5.39132	11.5973	44.0259	7.6605	3.38153	/	PF03405.13	Fatty acid desaturase	chr7	5442056	5445613	-
AC8C200T8	1.73858	0.616259	43.6851	0.774547	0.999441	/	PF14144.5	Seed dormancy control	chr8	20042331	20043670	+
AC19C5T11	18.8704	24.7912	43.3325	23.0521	21.5875	/	PF13520.5	Amino acid permease	chr19	505783	507252	+
AC3A222T25	27.0524	36.1361	43.2511	33.2998	27.2345	/	PF00808.22	Histone-like transcription factor (CBF/NF-Y) and archaeal histone	chr3	22230805	22232307	+
AC2A255T71	7.63065	22.4852	43.183	10.3982	8.26427	/	/	/	chr2	25533718	25534091	+
AC3A202T56	32.4741	30.3059	43.1533	19.3672	20.2724	/	PF02985.21	HEAT repeat	chr3	20242444	20245194	+
AC6A248T148	10.1077	15.6333	43.0687	1.97467	3.16117	/	PF00069.24	Protein kinase domain	chr6	24831847	24833954	-
AC1P281T49	9.30484	8.87632	43.0094	8.20023	1.06485	/	PF01593.23	Flavin containing amine oxidoreductase	chr1	28090264	28091970	-
AC9A204T61	24.7911	21.1529	43.0054	20.7934	18.4166	/	PF13646.5	HEAT repeats	chr9	20400348	20403341	-
AC16A139T130	31.5956	31.4182	42.9377	24.2261	27.2894	/	PF00227.25	Proteasome subunit	chr16	13971709	13974471	+
AC11C69T20	22.3894	15.8719	42.9249	15.6407	22.0129	/	/	/	chr11	6974093	6974440	-
AC6A142T38	19.3933	16.0351	42.8874	17.5048	9.32057	/	PF07994.11	Myo-inositol-1-phosphate synthase	chr6	14265226	14266647	+
AC1P287T87	13.4769	22.7869	42.8601	0	2.75213	/	/	/	chr1	28696051	28696677	-
AC3A61T135	3.96828	11.1078	42.7456	4.16947	2.54987	/	PF00106.24	short chain dehydrogenase	chr3	6176771	6181761	-
AC1A76T23	11.9533	14.5149	42.6814	4.02838	1.56835	/	PF02518.25	Histidine kinase-, DNA gyrase B-, and HSP90-like ATPase	chr1	7645915	7648601	-
AC11A12T135	10.648	8.42	42.6596	4.97856	2.47289	/	PF00069.24	Protein kinase domain	chr11	1206920	1209066	+
AC8A107T79	16.3589	14.2376	42.5725	15.046	7.04191	/	PF02045.14	CCAAT-binding transcription factor (CBF-B/NF-YA) subunit B	chr8	10758752	10763412	-
AC14A79T55	0.657798	3.72763	42.4178	0.167165	5.1349	/	PF04535.11	Domain of unknown function (DUF588)	chr14	7952444	7954104	-
AC17C150T16	12.077	2.68975	42.2858	2.36055	0.756262	/	PF00564.23	PB1 domain	chr17	15026287	15027654	+
AC10A201T89	20.9717	26.2058	42.1536	20.9464	14.1768	/	PF04949.12	Transcriptional activator	chr10	20158861	20161482	+
AC12C87T12	0.218961	1.32925	42.1512	0	0.0474733	CYP450	PF00067.21	Cytochrome P450	chr12	8756505	8758991	+
AC20A137T68	12.5727	17.0639	42.0949	18.3037	16.8691	/	PF02291.14	Transcription initiation factor IID, 31kD subunit	chr20	13716589	13717283	+
AC12C45T21	39.0007	36.2434	42.0673	33.5922	38.1652	/	PF14379.5	MYB-CC type transfactor, LHEQLE motif	chr12	4541657	4544692	+
AC7A225T125	5.43006	9.64695	41.9085	0.226026	0.69597	/	PF00515.27	Tetratricopeptide repeat	chr7	22505139	22507983	-
AC11A12T138	4.46833	6.09701	41.8573	2.53376	2.64008	/	PF02362.20	B3 DNA binding domain	chr11	1275652	1280814	+
AC11C61T21	0.524356	0.837968	41.8273	0.402685	0	BAHD	PF02458.14	Transferase family	chr11	6162520	6163845	-
AC6A235T117	32.9117	39.0378	41.7826	23.5172	29.54	/	PF00025.20	ADP-ribosylation factor family	chr6	23543042	23548189	-
AC12C17T32	33.1845	36.567	41.6466	19.5511	33.3754	/	PF00206.19	Lyase	chr12	1762368	1767673	-
AC6A262T207	1.21002	3.00926	41.5565	7.62134	1.45982	/	PF00069.24	Protein kinase domain	chr6	26249394	26256806	-
AC9C5T20	6.90555	10.3429	41.5538	0.291379	2.18011	/	PF00168.29	C2 domain	chr9	556169	560171	+
AC3C68T15	9.91617	0.1991	41.5112	0.637598	0.0610974	/	PF00082.21	Subtilase family	chr3	6848993	6851320	-
AC12A31T171	16.7427	16.5435	41.3892	3.34149	3.26034	/	PF04970.12	Lecithin retinol acyltransferase	chr12	3119780	3122322	+
AC14A72T92	12.2209	17.2117	41.1466	3.07252	5.32528	/	PF04782.11	Protein of unknown function (DUF632)	chr14	7235371	7240088	-
AC8A231T100	9.55602	13.9634	41.1141	2.20086	4.94424	/	PF00291.24	Pyridoxal-phosphate dependent enzyme	chr8	23176414	23180799	-
AC7A25T149	4.17795	9.34427	40.9845	0.824258	2.75926	/	PF02171.16	Piwi domain	chr7	2556014	2563114	-
AC10P181T71	19.066	0	40.9719	0	0	/	/	/	chr10	18144477	18144963	-
AC18A8T70	21.5216	18.8852	40.9298	20.8721	27.074	/	/	/	chr18	793900	794804	-
AC5A221T156	18.6869	17.7626	40.778	12.4392	17.0777	/	PF01532.19	Glycosyl hydrolase family 47	chr5	22127473	22132758	-
AC12A5T139	11.4556	18.445	40.7577	12.2362	16.3766	/	PF00118.23	TCP-1/cpn60 chaperonin family	chr12	572626	578013	+
AC16C159T19	35.0407	29.879	40.6848	33.443	34.0802	/	PF02996.16	Prefoldin subunit	chr16	15951320	15954435	+
AC9A209T117	0.466139	1.76929	40.5022	0	1.92974	/	PF00916.19	Sulfate permease family	chr9	20882804	20889732	+
AC11A36T128	7.54811	0.56005	40.4988	4.50087	2.32675	/	/	/	chr11	3684220	3686451	-
AC4A265T190	26.922	29.58	40.3674	19.8418	25.5555	/	PF00647.18	Elongation factor 1 gamma, conserved domain	chr4	26576781	26578793	-
AC9A33T123	5.92407	13.4931	40.2824	0.276745	1.90017	/	PF00069.24	Protein kinase domain	chr9	3354919	3358038	+
AC3P88T81	18.9154	22.8467	40.1465	5.15746	22.165	/	PF10172.8	Det1 complexing ubiquitin ligase	chr3	8852056	8855300	+
AC7C24T12	7.51388	7.71614	40.1202	1.19815	0.793248	/	PF03638.14	Tesmin/TSO1-like CXC domain, cysteine-rich domain	chr7	2417419	2421862	+
AC9A75T47	0.508939	2.23664	40.0476	0.0981037	0	/	PF03016.14	Exostosin family	chr9	7511382	7513405	+
AC2C62T9	32.6077	34.6993	39.9825	23.2127	26.7267	/	PF05701.10	Weak chloroplast movement under blue light	chr2	6276366	6279701	+
AC10A185T65	25.0076	16.7667	39.8493	14.7745	16.9867	/	PF00226.30	DnaJ domain	chr10	18578757	18581869	-
AC2A257T117	12.31	11.5129	39.8034	12.0502	9.4967	/	PF15628.5	RRM in Demeter	chr2	25724661	25735171	-
AC8A23T162	24.7171	17.8911	39.769	9.33666	7.97385	/	PF00149.27	Calcineurin-like phosphoesterase	chr8	2368173	2371221	-
AC10A18T107	34.5411	33.4337	39.6414	26.6609	29.0927	/	/	/	chr10	1800519	1803447	+
AC1A8T170	7.24243	1.73096	39.6137	3.23691	8.33087	/	/	/	chr1	876185	877268	-
AC11C217T6	20.8759	9.64755	39.5455	13.4614	8.96133	/	/	/	chr11	21775404	21775967	+
AC4P158T20	9.67935	1.09023	39.4899	3.55633	0.289417	/	PF07816.10	Protein of unknown function (DUF1645)	chr4	15854294	15855391	+
AC7C227T18	11.1983	11.1115	39.4291	12.4177	8.34336	/	/	/	chr7	22747239	22748139	+
AC13A90T99	15.6749	21.9534	39.4096	5.81364	5.04019	/	PF00225.22	Kinesin motor domain	chr13	8998289	9008299	-
AC7C231T31	9.84111	16.7198	39.4042	15.7636	18.6769	/	/	/	chr7	23185017	23187479	-
AC13A137T106	27.0953	23.864	39.3307	32.2225	30.2045	/	PF00781.23	Diacylglycerol kinase catalytic domain	chr13	13753067	13763315	+
AC8C62T5	21.5352	23.5513	39.2454	11.9584	19.0066	/	PF05450.14	Nicastrin	chr8	6190405	6196131	-
AC8C225T14	21.1156	23.8657	39.22	19.6133	13.433	/	PF00443.28	Ubiquitin carboxyl-terminal hydrolase	chr8	22500919	22510794	-
AC20A98T71	23.6074	23.0167	39.1548	20.2345	14.1794	/	PF01398.20	JAB1/Mov34/MPN/PAD-1 ubiquitin protease	chr20	9862857	9867426	-
AC4P209T87	6.07717	6.93999	39.1506	6.67972	0.322553	/	PF00069.24	Protein kinase domain	chr4	20894702	20895952	-
AC16C71T7	15.4344	13.5479	39.1102	18.4296	12.3253	/	PF05811.12	Eukaryotic protein of unknown function (DUF842)	chr16	7120383	7123050	+
AC20P35T24	17.9371	20.8614	39.0578	6.93215	0	/	PF03637.16	Mob1/phocein family	chr20	3555764	3555994	-
AC7P190T49	9.5775	8.98957	39.0055	3.30767	8.04387	/	PF00514.22	Armadillo/beta-catenin-like repeat	chr7	19063178	19064848	-
AC3C44T11	0	0.160259	38.9203	1.91343	1.23852	/	PF01627.22	Hpt domain	chr3	4402941	4404195	+
AC1C39T9	5.842	0.257268	38.8764	0.172804	7.77215	/	PF07059.11	Protein of unknown function (DUF1336)	chr1	3908495	3910665	+
AC3A57T131	20.9099	22.97	38.8653	22.6557	13.2774	/	PF00224.20	Pyruvate kinase, barrel domain	chr3	5731277	5735448	-
AC4C195T7	14.4753	17.0467	38.8632	10.3933	8.7832	/	PF00091.24	Tubulin/FtsZ family, GTPase domain	chr4	19488866	19494780	+
AC12A72T126	2.70137	1.07206	38.8041	2.01433	6.42272	/	PF08879.9	WRC	chr12	7216291	7217603	+
AC10C6T18	0.189657	0.207477	38.7593	0.105744	0	/	/	/	chr10	662480	666714	+
AC4A269T180	14.0017	11.2635	38.7526	11.7709	9.56679	/	PF09835.8	Uncharacterized protein conserved in bacteria (DUF2062)	chr4	26938581	26941254	+
AC2A252T161	1.09359	6.21132	38.7452	0	0.143379	/	PF00170.20	bZIP transcription factor	chr2	25259283	25261746	-
AC10C0T8	3.11335	1.54773	38.6666	0.116356	0.0396887	/	PF06075.11	Plant protein of unknown function (DUF936)	chr10	70730	74267	-
AC8C59T7	16.171	16.1308	38.5861	11.7924	8.18436	/	PF04815.14	Sec23/Sec24 helical domain	chr8	5895560	5897149	-
AC17A6T78	21.987	16.4787	38.3985	24.0164	21.6429	/	PF06465.12	Domain of Unknown Function (DUF1087)	chr17	650592	656884	+
AC15C24T4	33.8046	26.4715	38.3617	21.9426	20.102	/	PF00400.31	WD domain, G-beta repeat	chr15	2398021	2398929	+
AC5C61T3	2.32601	11.7113	38.3198	0.880003	2.52732	/	PF04859.11	Plant protein of unknown function (DUF641)	chr5	6121031	6122359	-
AC7A128T45	19.1315	18.4361	38.2427	17.4845	19.1111	/	PF01858.16	Retinoblastoma-associated protein A domain	chr7	12871406	12881338	+
AC7A12T88	22.431	18.0683	38.1743	21.041	23.0851	/	PF00957.20	Synaptobrevin	chr7	1191604	1194735	-
AC14A46T108	23.487	16.6924	38.1159	10.4642	13.7963	/	PF00365.19	Phosphofructokinase	chr14	4598006	4603702	-
AC5C79T1	0.553616	1.81656	38.1158	0	0.0711353	/	PF07888.10	Calcium binding and coiled-coil domain (CALCOCO1) like	chr5	7889761	7890840	+
AC6P223T138	42.9674	37.6143	38.068	29.8557	32.2588	/	/	/	chr6	22377535	22377840	-
AC11A201T25	20.2214	27.7741	38.0193	9.18501	22.6222	/	/	/	chr11	20157716	20158058	-
AC2C7T15	28.8434	25.2382	38.0028	31.413	32.1992	/	PF16561.4	Glycogen recognition site of AMP-activated protein kinase	chr2	734578	739357	+
AC13C99T10	2.96366	1.19982	37.934	4.83878	1.63652	/	PF00891.17	O-methyltransferase	chr13	9893921	9895032	+
AC2C12T17	13.1969	17.4998	37.8597	19.7608	16.7938	/	PF11926.7	Domain of unknown function (DUF3444)	chr2	1251133	1253916	+
AC2C78T1	3.17732	8.93442	37.8218	4.70571	3.32378	/	/	/	chr2	7782791	7796117	-
AC6A209T103	18.2719	21.1214	37.7887	15.9573	9.69078	/	PF07228.11	Stage II sporulation protein E (SpoIIE)	chr6	20920229	20922750	-
AC13C88T9	18.6192	21.24	37.6618	11.9511	5.05663	/	PF14308.5	X-domain of DnaJ-containing	chr13	8823666	8826435	+
AC4C260T18	11.0756	6.82971	37.6152	0.20234	0.244335	/	PF00134.22	Cyclin, N-terminal domain	chr4	26073357	26075190	+
AC7A15T198	10.6065	16.5627	37.6125	13.3485	7.71335	/	PF13292.5	1-deoxy-D-xylulose-5-phosphate synthase	chr7	1488510	1491621	-
AC5A44T28	8.29829	13.2008	37.5506	12.4449	13.897	/	PF01926.22	50S ribosome-binding GTPase	chr5	4481297	4486616	+
AC12C25T16	0.778161	15.916	37.522	0.280995	1.37729	/	PF00295.16	Glycosyl hydrolases family 28	chr12	2554330	2556392	+
AC1A263T72	15.1984	13.5419	37.4803	16.6057	11.0848	/	PF06325.12	Ribosomal protein L11 methyltransferase (PrmA)	chr1	26302333	26307271	+
AC3A96T140	14.9531	18.2123	37.4523	4.56601	7.42859	/	PF07995.10	Glucose / Sorbosone dehydrogenase	chr3	9602467	9605576	+
AC3C96T18	15.6358	16.1685	37.2768	10.8648	11.3957	/	PF00149.27	Calcineurin-like phosphoesterase	chr3	9646122	9650098	+
AC6A20T152	25.178	18.7279	37.1927	24.0887	26.5817	/	/	/	chr6	1990395	1992526	+
AC13A161T67	3.78439	5.89306	37.1659	6.39893	2.44059	/	PF00916.19	Sulfate permease family	chr13	16169922	16174990	+
AC3C112T15	23.5129	21.8099	37.0411	22.4993	21.108	/	PF02127.14	Aminopeptidase I zinc metalloprotease (M18)	chr3	11206979	11213577	+
AC4A253T91	28.1059	26.6467	37.0169	20.4331	23.4202	/	PF00415.17	Regulator of chromosome condensation (RCC1) repeat	chr4	25305822	25311530	+
AC10C190T14	3.92203	7.27988	37.0045	0.323564	0.316498	/	PF07714.16	Protein tyrosine kinase	chr10	19077914	19078552	-
AC18A31T206	10.7262	22.293	36.9117	0.262602	3.08927	/	PF00069.24	Protein kinase domain	chr18	3172606	3174715	-
AC6C130T6	26.0435	20.0719	36.8978	28.0983	26.3943	/	/	/	chr6	12982721	12990559	+
AC17A34T69	7.44306	4.31767	36.8926	14.263	10.1038	/	PF02373.21	JmjC domain, hydroxylase	chr17	3415523	3421897	+
AC2C140T3	4.58742	2.77109	36.7284	2.34822	4.42572	/	PF00360.19	Phytochrome region	chr2	14050571	14055294	-
AC1A276T139	1.38315	12.411	36.5594	0.238106	2.99682	/	PF00332.17	Glycosyl hydrolases family 17	chr1	27600094	27601760	+
AC9C198T23	26.5432	25.375	36.5119	22.1673	27.2898	/	/	/	chr9	19849575	19860629	-
AC5C234T14	7.66686	10.2435	36.5019	8.65189	9.02123	/	PF02184.15	HAT (Half-A-TPR) repeat	chr5	23451647	23455115	+
AC2A274T132	5.47167	8.98129	36.358	1.44216	1.649	/	PF04535.11	Domain of unknown function (DUF588)	chr2	27480903	27482600	-
AC9A191T83	24.4526	22.2371	36.3506	14.7098	13.346	/	PF10510.8	Phosphatidylinositol-glycan biosynthesis class S protein	chr9	19164489	19171293	+
AC10A92T87	3.16531	4.8483	36.3397	0.0433444	0.20613	/	PF04784.13	Protein of unknown function, DUF547	chr10	9228364	9231606	+
AC1C102T4	8.44852	1.84528	36.3261	0	0	/	/	/	chr1	10222245	10224096	+
AC1A262T136	17.7133	10.9654	36.2637	0.141556	5.17006	/	PF05903.13	PPPDE putative peptidase domain	chr1	26286470	26287734	+
AC11C95T10	5.65056	6.03173	36.2348	0	1.26109	/	PF00076.21	RNA recognition motif. (a.k.a. RRM, RBD, or RNP domain)	chr11	9512457	9514314	-
AC9P217T112	8.4553	13.2914	36.1334	10.3385	1.36442	/	/	/	chr9	21788903	21789568	-
AC8C218T17	9.58939	13.6274	36.0978	10.6254	4.73219	/	PF04515.11	Plasma-membrane choline transporter	chr8	21883510	21888342	+
AC8C82T4	26.556	27.6345	36.0221	23.4214	21.1398	/	PF01466.18	Skp1 family, dimerisation domain	chr8	8272508	8279411	+
AC7A214T185	5.37047	9.45782	35.8912	8.93358	10.6773	/	PF00572.17	Ribosomal protein L13	chr7	21486711	21488791	-
AC15A0T52	9.54873	18.232	35.7429	8.46358	12.1314	/	PF00071.21	Ras family	chr15	24096	25779	+
AC16A107T87	15.4675	8.30701	35.7301	0.970719	1.15731	/	PF00149.27	Calcineurin-like phosphoesterase	chr16	10753723	10756961	-
AC12A29T138	3.92062	0.859248	35.6892	2.22334	0.90117	/	PF13178.5	Protein of unknown function (DUF4005)	chr12	2925306	2927049	+
AC13A187T41	3.16762	3.15462	35.5934	3.19752	5.78787	/	PF04535.11	Domain of unknown function (DUF588)	chr13	18694393	18696160	-
AC15A131T76	12.754	11.2403	35.4563	16.5616	13.1834	/	PF00046.28	Homeobox domain	chr15	13110419	13115185	+
AC9C5T28	21.7779	18.0756	35.3967	14.0281	17.3158	/	PF14138.5	Cytochrome c oxidase assembly protein COX16	chr9	569802	571448	-
AC14A13T91	24.3236	32.7618	35.3509	14.5841	16.3413	/	PF00025.20	ADP-ribosylation factor family	chr14	1346820	1348649	+
AC1A302T175	1.32791	5.35334	35.34	0.109488	0.339754	/	PF00854.20	POT family	chr1	30177790	30180288	-
AC6A167T60	9.32671	13.0327	35.307	17.6623	11.1683	/	PF02867.14	Ribonucleotide reductase, barrel domain	chr6	16784970	16789406	-
AC5A44T27	8.37236	12.8415	35.2855	10.1378	12.4816	/	PF08153.11	NGP1NT (NUC091) domain	chr5	4477013	4478749	+
AC4A263T171	28.0678	27.2824	35.2278	22.9428	28.0033	/	/	/	chr4	26310685	26311342	-
AC12A40T154	25.499	24.4711	35.2056	23.5719	15.1421	/	PF00536.29	SAM domain (Sterile alpha motif)	chr12	4012244	4015064	-
AC6C18T17	19.7289	33.5334	35.1753	19.5426	14.3578	/	PF14698.5	Argininosuccinate lyase C-terminal	chr6	1851175	1851432	+
AC1A14T195	1.64615	2.46544	35.1384	1.10508	0.272802	/	PF03763.12	Remorin, C-terminal region	chr1	1394848	1396417	-
AC13A122T131	20.6853	18.6187	34.8518	19.4501	20.9935	/	/	/	chr13	12202385	12205031	-
AC12P109T9	17.7185	9.97038	34.7604	14.073	10.5561	/	/	/	chr12	10913185	10913877	-
AC2C14T18	27.7639	19.7928	34.6695	11.5453	13.9419	/	PF10294.8	Lysine methyltransferase	chr2	1402475	1405083	-
AC11A56T185	7.26461	8.70713	34.6232	0.248507	2.09444	/	PF07714.16	Protein tyrosine kinase	chr11	5641775	5644817	-
AC5C135T15	2.15257	9.84001	34.6189	2.47158	1.79353	/	PF00107.25	Zinc-binding dehydrogenase	chr5	13539338	13542569	-
AC16A142T74	2.15473	9.26947	34.5397	0	0.519047	/	PF02298.16	Plastocyanin-like domain	chr16	14278820	14280035	+
AC14A147T35	5.09716	0.328418	34.3773	5.74167	3.57805	/	PF00069.24	Protein kinase domain	chr14	14740366	14743149	-
AC4A197T113	19.7311	17.7285	34.3766	21.8431	19.4437	/	PF07393.10	Exocyst complex component Sec10	chr4	19715098	19723160	-
AC5P249T98	26.0375	18.3416	34.3604	15.8281	16.2216	/	PF07719.16	Tetratricopeptide repeat	chr5	24927410	24929794	-
AC2A13T136	18.6494	25.5396	34.329	19.0738	7.2279	/	PF00083.23	Sugar (and other) transporter	chr2	1347195	1350660	+
AC7A187T64	24.6045	26.4838	34.1829	23.7963	25.8935	/	PF13589.5	Histidine kinase-, DNA gyrase B-, and HSP90-like ATPase	chr7	18687854	18692060	+
AC18A47T139	20.7192	18.8143	34.1342	13.869	16.5902	/	PF07743.12	HSCB C-terminal oligomerisation domain	chr18	4772778	4775243	+
AC5P241T86	1.89686	4.26883	34.1207	1.10962	0.484427	/	PF00462.23	Glutaredoxin	chr5	24094357	24095043	-
AC7A223T148	26.6154	25.3633	34.0742	25.5477	26.0982	/	PF00069.24	Protein kinase domain	chr7	22301997	22307320	-
AC5E248T7	12.209	16.4923	34.0435	15.0465	11.7543	/	/	/	chr5	24821800	24823575	-
AC13C190T9	25.3846	27.1866	34.0249	25.41	26.6253	/	PF16529.4	WD40 region of Ge1, enhancer of mRNA-decapping protein	chr13	19013603	19019403	-
AC19C2T26	23.081	28.8689	33.9441	11.4254	17.5342	/	PF04782.11	Protein of unknown function (DUF632)	chr19	268068	271450	+
AC10A189T68	0	0	33.7787	0	0	/	PF01277.16	Oleosin	chr10	18945399	18945908	+
AC8C172T11	12.5781	14.811	33.7725	11.3915	10.8854	/	/	/	chr8	17265137	17271175	-
AC17C51T4	0.661414	2.46954	33.7618	0.0702569	0.343917	/	PF13855.5	Leucine rich repeat	chr17	5093397	5096959	-
AC10C225T0	0.671933	0.080407	33.7207	0	0.484964	CYP450	PF00067.21	Cytochrome P450	chr10	22565442	22567917	-
AC2A34T150	19.9665	20.7038	33.658	22.0189	10.3672	/	/	/	chr2	3407279	3409579	-
U439A0T69	17.2175	17.7708	33.5674	18.2852	15.3726	/	PF00270.28	DEAD/DEAH box helicase	utg439	59852	65678	+
AC9C201T20	23.9166	25.2901	33.5228	19.7076	26.0994	/	PF00069.24	Protein kinase domain	chr9	20110478	20116147	-
AC12C25T11	17.7448	14.7843	33.465	13.843	21.0849	/	PF03108.14	MuDR family transposase	chr12	2494836	2497435	-
AC19A10T162	26.3044	27.9836	33.4261	24.5251	24.5944	/	PF06217.11	GAGA binding protein-like family	chr19	1049424	1050554	-
AC14P185T17	12.3608	15.8599	33.3988	17.168	10.9014	/	PF01344.24	Kelch motif	chr14	18541599	18542711	+
AC2C13T10	0.30004	0.353488	33.3796	0.475771	0.150715	/	PF00069.24	Protein kinase domain	chr2	1294038	1297360	-
AC3C14T28	5.30081	8.25591	33.2627	1.41777	2.48826	/	PF16740.4	Spindle and kinetochore-associated protein 2	chr3	1400587	1402543	-
AC6A4T122	0.618324	4.97791	33.195	0	0.886102	/	PF00447.16	HSF-type DNA-binding	chr6	436637	437836	-
AC6C247T24	4.99353	14.1396	33.124	10.0414	13.2559	/	/	/	chr6	24757570	24757824	+
AC5P198T103	2.53552	8.78057	33.0501	0.138161	3.94389	/	/	/	chr5	19873858	19874673	-
AC14A185T63	17.3196	6.08878	32.7867	11.32	19.0016	/	/	/	chr14	18549718	18550269	-
AC14A37T90	3.42383	6.38663	32.7637	0.156276	0.742077	/	PF00847.19	AP2 domain	chr14	3719992	3723337	+
AC3C49T20	0.950711	4.79408	32.6282	0.0564105	4.17949	/	PF00562.27	RNA polymerase Rpb2, domain 6	chr3	4930219	4942036	+
AC8C58T15	9.16477	8.58205	32.5646	6.20004	9.02169	/	PF12799.6	Leucine Rich repeats (2 copies)	chr8	5850063	5851319	-
AC12C45T29	4.11933	7.16287	32.5364	0.087077	4.16396	/	/	/	chr12	4545686	4547338	-
AC6A225T163	1.88129	5.86023	32.5103	3.32651	8.38956	/	PF00892.19	EamA-like transporter family	chr6	22532646	22534428	+
AC11A36T125	3.0686	2.20397	32.4992	0	0.0418243	/	/	/	chr11	3660613	3663690	-
AC7C249T8	3.94404	10.6065	32.4197	1.79666	5.12907	/	PF00445.17	Ribonuclease T2 family	chr7	24896686	24899240	-
AC11A57T174	9.29617	17.4121	32.3461	2.68698	4.19598	/	/	/	chr11	5728369	5732435	-
AC3A34T153	20.6054	18.2211	32.3064	13.6048	13.8192	/	PF04124.11	Dor1-like family	chr3	3404282	3409430	-
AC8P81T27	19.6051	12.0297	32.2285	7.34652	1.13962	/	/	/	chr8	8187194	8187649	+
AC1C265T9	15.5441	14.5062	32.2177	18.8016	18.5037	/	PF00400.31	WD domain, G-beta repeat	chr1	26544682	26552830	+
AC5A198T111	3.73745	6.84697	32.1711	0	0.869319	/	PF00394.21	Multicopper oxidase	chr5	19801653	19806039	-
AC12A20T133	8.50098	2.30781	32.1165	2.8304	2.05057	/	PF07816.10	Protein of unknown function (DUF1645)	chr12	1999740	2000946	+
AC17A3T90	19.0866	19.3129	32.0322	14.0129	12.6398	/	/	/	chr17	293787	296430	+
AC6C257T22	16.6558	10.8951	32.0119	18.565	13.5767	/	/	/	chr6	25763009	25769978	-
AC8C24T7	3.60905	2.56672	31.9437	0.476484	0.626366	UGT	PF00201.17	UDP-glucoronosyl and UDP-glucosyl transferase	chr8	2392924	2394393	-
AC9A8T79	0.798704	5.90986	31.829	0.342705	2.26236	/	PF00076.21	RNA recognition motif. (a.k.a. RRM, RBD, or RNP domain)	chr9	838409	839741	-
AC3A90T151	23.7538	22.5987	31.7443	18.6017	21.0503	/	PF01602.19	Adaptin N terminal region	chr3	9015799	9023880	+
AC13A72T68	5.32572	5.05883	31.7319	0	0	/	PF02201.17	SWIB/MDM2 domain	chr13	7266152	7268097	-
AC6C260T20	8.00564	13.7094	31.7139	6.22448	5.82282	/	PF10075.8	CSN8/PSMD8/EIF3K family	chr6	26081277	26083589	+
AC14C72T8	6.86093	4.62955	31.6996	9.2951	1.78497	/	/	/	chr14	7205633	7206280	+
AC4C190T7	5.90601	12.3986	31.6896	13.5531	10.5893	/	PF01967.20	MoaC family	chr4	19069838	19071198	+
AC12A201T23	17.4265	14.4433	31.6764	16.3904	18.6658	/	PF13920.5	Zinc finger, C3HC4 type (RING finger)	chr12	20116427	20118614	-
AC12A63T109	12.7588	2.46731	31.6752	4.30115	1.13219	/	PF00076.21	RNA recognition motif. (a.k.a. RRM, RBD, or RNP domain)	chr12	6307199	6312783	-
AC10A34T80	3.09261	7.76264	31.6153	7.00387	5.49664	/	PF05911.10	Filament-like plant protein, long coiled-coil	chr10	3425901	3430182	-
AC5A113T21	1.42173	1.2333	31.4906	1.43044	3.71995	/	PF00141.22	Peroxidase	chr5	11294566	11295856	-
AC3A127T83	2.73174	1.07514	31.4091	0	0.0834103	/	PF00251.19	Glycosyl hydrolases family 32 N-terminal domain	chr3	12691111	12693621	+
AC4A145T67	10.6497	16.0002	31.351	14.7887	7.4451	/	PF00076.21	RNA recognition motif. (a.k.a. RRM, RBD, or RNP domain)	chr4	14586853	14587291	-
AC7A187T65	21.4551	20.2888	31.2311	22.52	22.8602	/	/	/	chr7	18695209	18698555	+
AC9A206T123	3.87659	2.4931	31.1769	0.0697995	2.81432	/	PF12799.6	Leucine Rich repeats (2 copies)	chr9	20632498	20636252	+
AC12C106T16	2.69009	5.94902	31.1751	6.14057	4.88668	/	/	/	chr12	10647668	10648069	+
AC3C228T4	8.67541	12.7463	31.1741	8.20085	10.8402	/	PF10269.8	Transmembrane Fragile-X-F protein	chr3	22865177	22872968	+
AC13A48T46	22.7005	25.6505	31.1721	24.5792	22.512	/	/	/	chr13	4879104	4883111	-
AC15A42T68	5.8868	7.81667	31.0898	4.05904	7.26101	/	PF05477.10	Surfeit locus protein 2 (SURF2)	chr15	4201636	4203678	+
AC6A194T75	0.334187	2.40214	31.0399	0	0	/	PF00010.25	Helix-loop-helix DNA-binding domain	chr6	19471702	19473332	-
AC4C178T13	7.78678	9.8357	31.0203	6.06449	5.80009	/	PF00481.20	Protein phosphatase 2C	chr4	17833865	17834780	+
AC1A231T55	11.7401	10.6926	31.0103	11.625	13.0721	/	PF02309.15	AUX/IAA family	chr1	23108238	23108892	+
AC15A18T126	7.33412	0.100081	30.9526	0	0	/	PF01553.20	Acyltransferase	chr15	1876612	1878406	+
AC4C182T11	0.608239	0.255914	30.8821	0.497089	1.08014	/	/	/	chr4	18225810	18227355	-
AC2A158T26	18.2368	16.3622	30.8747	15.8042	19.5402	/	PF02362.20	B3 DNA binding domain	chr2	15860714	15866772	+
AC19C77T10	3.01264	4.43887	30.7625	1.49469	0.947522	/	PF03446.14	NAD binding domain of 6-phosphogluconate dehydrogenase	chr19	7775293	7776249	+
AC15A16T109	18.3754	21.7141	30.7299	14.1118	15.0184	/	PF04841.12	Vps16, N-terminal region	chr15	1657320	1667632	-
AC12A32T167	7.06201	8.52356	30.6023	13.3297	10.879	/	PF02229.15	Transcriptional Coactivator p15 (PC4)	chr12	3237543	3240036	-
AC1A286T149	13.0947	16.506	30.5432	15.1525	17.7455	/	PF00515.27	Tetratricopeptide repeat	chr1	28598221	28609590	+
AC2A232T112	6.05811	1.3737	30.5415	2.17287	0.878425	/	PF00046.28	Homeobox domain	chr2	23188758	23189525	-
AC2A133T68	14.9989	19.2918	30.5363	1.57428	13.5116	/	PF07983.12	X8 domain	chr2	13330529	13331714	+
AC5A193T106	22.5818	15.8834	30.5143	18.0799	14.4477	/	PF01159.18	Ribosomal protein L6e	chr5	19376173	19376795	-
AC10A224T14	22.3014	20.7988	30.4848	19.0691	11.3698	/	/	/	chr10	22413889	22414745	+
AC12C16T17	17.0204	17.0204	30.456	15.5582	8.21223	/	PF00924.17	Mechanosensitive ion channel	chr12	1637662	1641983	+
AC5C192T18	24.8841	24.8615	30.4527	23.577	24.2683	/	PF06487.11	Sin3 associated polypeptide p18 (SAP18)	chr5	19254349	19256365	+
AC3A131T79	6.04661	4.75953	30.392	1.18221	1.46987	/	PF04116.12	Fatty acid hydroxylase superfamily	chr3	13155834	13159292	-
AC4C248T17	18.0776	19.3482	30.2997	19.0718	18.6448	/	PF13041.5	PPR repeat family	chr4	24838920	24843493	+
AC1A17T143	10.9489	13.3105	30.2912	2.46945	1.61936	/	PF00227.25	Proteasome subunit	chr1	1690491	1693357	+
AC12A39T140	16.6972	18.0229	30.244	20.2161	10.3392	/	PF02466.18	Tim17/Tim22/Tim23/Pmp24 family	chr12	3967780	3970067	+
AC17C26T3	0.52838	1.99716	30.2416	0.923515	0.121122	/	PF10250.8	GDP-fucose protein O-fucosyltransferase	chr17	2615077	2616411	+
AC13A36T17	0.793574	0.214702	30.1563	0	0	/	PF03126.17	Plus-3 domain	chr13	3618397	3627544	+
AC5A146T52	22.3068	27.13	30.1476	25.0528	10.64	/	PF12874.6	Zinc-finger of C2H2 type	chr5	14607409	14609915	+
AC1P219T9	13.3899	23.172	30.1302	12.2659	9.87237	/	PF08571.9	Yos1-like	chr1	21911496	21911729	+
AC12C140T2	30.9196	30.1854	29.9885	28.6559	20.8628	/	PF07714.16	Protein tyrosine kinase	chr12	13986813	13997279	-
AC13A43T65	25.4536	23.7755	29.9842	22.4542	22.0052	/	PF09282.9	Mago binding	chr13	4299543	4304121	-
AC9A144T23	1.55661	0.124184	29.8914	0	0	/	PF00892.19	EamA-like transporter family	chr9	14411398	14414837	+
AC15P177T77	8.86959	6.41331	29.8706	1.89154	5.97034	/	PF00125.23	Core histone H2A/H2B/H3/H4	chr15	17740398	17740826	+
AC3A48T176	9.25888	7.53923	29.8267	1.50875	2.18762	/	PF13837.5	Myb/SANT-like DNA-binding domain	chr3	4806735	4809021	-
AC4A235T145	26.4786	25.9811	29.7795	25.0378	21.673	/	PF00443.28	Ubiquitin carboxyl-terminal hydrolase	chr4	23499678	23502955	-
AC15A168T120	18.7484	19.2664	29.6996	11.967	9.04143	/	PF07059.11	Protein of unknown function (DUF1336)	chr15	16845349	16852195	+
AC1A63T92	1.91738	8.21605	29.6626	0.892634	0.989241	/	PF00069.24	Protein kinase domain	chr1	6352557	6355909	-
AC3A18T207	11.3226	19.1672	29.5918	6.60051	3.21487	/	PF16656.4	Purple acid Phosphatase, N-terminal domain	chr3	1820421	1823693	+
AC5A195T114	3.09641	8.27409	29.518	2.80673	2.69672	/	PF03479.14	Domain of unknown function (DUF296)	chr5	19504462	19508206	+
AC10C190T15	3.08407	8.79102	29.472	0.269379	0.958501	/	PF08263.11	Leucine rich repeat N-terminal domain	chr10	19081377	19082732	-
AC16P99T60	10.7631	13.5852	29.4208	0.59527	0.547757	/	/	/	chr16	9941486	9941854	-
AC7C5T17	11.7512	9.97624	29.4198	14.1211	12.1764	/	PF12617.7	Iron-Sulfur binding protein C terminal	chr7	568615	571693	+
AC3C256T4	10.5032	12.1302	29.414	5.2175	14.1087	/	PF09531.9	Nucleoporin protein Ndc1-Nup	chr3	25639632	25643961	+
AC18A76T34	6.87583	9.05163	29.3595	2.72523	3.26922	/	PF15612.5	WSTF, HB1, Itc1p, MBD9 motif 1	chr18	7596512	7598763	+
AC5C260T36	9.7705	18.0548	29.3171	0.469605	3.47954	/	PF01697.26	Glycosyltransferase family 92	chr5	26102688	26104740	+
AC19A36T68	9.97907	9.28177	29.2583	4.79293	0.74198	/	PF00025.20	ADP-ribosylation factor family	chr19	3623284	3624217	+
AC6A261T136	7.98254	20.1588	29.2481	13.8673	3.6989	/	/	/	chr6	26164253	26165996	+
AC10A18T110	9.90694	12.8406	28.9697	5.81628	3.57825	/	PF00134.22	Cyclin, N-terminal domain	chr10	1828808	1830888	+
AC13A117T168	14.7164	14.0545	28.9229	14.5362	17.0515	/	PF09177.10	Syntaxin 6, N-terminal	chr13	11683872	11686672	-
AC1A8T162	2.45489	5.8062	28.8921	3.35987	2.77196	/	PF00450.21	Serine carboxypeptidase	chr1	820026	826287	-
AC3A203T9	19.3812	20.7613	28.8807	16.3096	19.9554	/	PF00400.31	WD domain, G-beta repeat	chr3	20300095	20301408	+
AC6C38T13	27.0807	27.3378	28.8789	25.5636	14.1383	/	PF00515.27	Tetratricopeptide repeat	chr6	3797597	3805516	-
AC6C224T11	16.0286	19.3627	28.8539	16.5261	18.2354	/	PF00225.22	Kinesin motor domain	chr6	22387151	22395944	-
AC14A198T26	16.9402	17.6863	28.8288	6.67859	5.08148	/	/	/	chr14	19876017	19879301	+
AC2C60T10	16.9862	18.3313	28.8106	18.4432	10.7019	/	/	/	chr2	6065724	6067010	-
AC20C70T1	18.4871	13.802	28.7992	12.1418	12.5883	/	PF00076.21	RNA recognition motif. (a.k.a. RRM, RBD, or RNP domain)	chr20	7010456	7017152	+
AC9A106T38	20.6387	20.3459	28.7936	18.0158	21.6002	/	PF04065.14	Not1 N-terminal domain, CCR4-Not complex component	chr9	10642684	10651849	+
AC17P1T59	15.2004	22.5121	28.7132	19.9064	16.1711	/	PF01535.19	PPR repeat	chr17	150646	151377	-
AC13A128T107	2.17374	10.803	28.7072	1.83926	3.5316	/	PF00010.25	Helix-loop-helix DNA-binding domain	chr13	12845522	12847167	+
AC1A83T52	2.9292	6.57325	28.6859	2.08311	0.976227	/	PF00332.17	Glycosyl hydrolases family 17	chr1	8290905	8298007	-
AC16A153T149	9.44283	15.3784	28.6847	0.155344	0.448175	/	PF12348.7	CLASP N terminal	chr16	15334374	15335687	-
AC14A195T38	5.15024	4.54358	28.6661	2.15938	2.13079	/	PF00300.21	Histidine phosphatase superfamily (branch 1)	chr14	19539991	19542100	+
AC16P140T66	12.8487	8.46206	28.6364	0	0	/	PF07911.12	Protein of unknown function (DUF1677)	chr16	14028050	14028391	+
AC18A13T147	2.80154	5.90427	28.578	0.92529	4.09154	/	PF05340.11	Protein of unknown function (DUF740)	chr18	1363637	1365668	-
AC5A230T150	6.82458	11.173	28.4804	6.49997	5.60848	/	PF16203.4	ERCC3/RAD25/XPB C-terminal helicase	chr5	23065162	23070981	+
AC14C59T13	12.5715	17.7581	28.4302	5.44743	6.91327	/	PF13839.5	GDSL/SGNH-like Acyl-Esterase family found in Pmr5 and Cas1p	chr14	5924102	5928063	+
AC11A61T127	8.4341	7.48001	28.3717	10.8383	12.607	/	PF03644.12	Glycosyl hydrolase family 85	chr11	6095516	6100346	+
AC1P301T98	8.93461	5.26502	28.3575	1.60797	4.01539	/	/	/	chr1	30175819	30176237	-
AC2C19T11	14.6061	16.675	28.3558	7.84161	9.2654	/	PF06201.12	PITH domain	chr2	1952828	1955586	+
AC19C20T13	6.26105	9.21562	28.2697	5.78214	1.89311	/	PF02362.20	B3 DNA binding domain	chr19	1992567	1997792	+
AC7A102T72	16.8728	14.5175	28.2595	15.3606	12.2806	/	PF05724.10	Thiopurine S-methyltransferase (TPMT)	chr7	10276945	10277970	+
AC2C23T11	14.6993	11.7484	28.2309	8.93769	3.94137	/	/	/	chr2	2306411	2309465	+
AC11A62T96	0.139991	1.42233	28.2242	2.17361	0.848373	/	PF00249.30	Myb-like DNA-binding domain	chr11	6194468	6195982	-
AC12A151T40	23.4239	24.4074	28.1631	20.5769	20.8585	/	PF00583.24	Acetyltransferase (GNAT) family	chr12	15161347	15163741	-
AC5A257T160	7.64674	10.8731	28.1403	13.7789	12.7911	/	/	/	chr5	25774556	25779747	+
AC7C113T3	10.2491	6.06274	28.1303	13.9718	9.74603	/	/	/	chr7	11302291	11306339	+
AC17A25T71	18.8697	22.1521	28.0538	15.7877	10.118	/	PF03798.15	TLC domain	chr17	2502890	2504855	-
AC12A96T144	9.71184	5.23958	28.0485	4.35904	2.41152	/	PF01273.24	LBP / BPI / CETP family, N-terminal domain	chr12	9612064	9615520	+
AC5P17T31	3.07247	11.2065	28.0154	6.12678	0	/	/	/	chr5	1700868	1701110	+
AC5A230T158	0.395795	0.167603	27.9143	0.0515295	0.311968	/	PF06203.13	CCT motif	chr5	23076757	23078334	-
AC3A2T190	22.4182	23.6165	27.9014	18.1789	15.3571	/	PF06814.12	Lung seven transmembrane receptor	chr3	193049	195952	+
AC10A30T49	0.150785	1.03773	27.8462	0.119971	2.40148	/	/	/	chr10	3082136	3084045	+
AC9C135T8	22.3287	22.9987	27.7748	17.474	19.6906	/	PF00004.28	ATPase family associated with various cellular activities (AAA)	chr9	13563901	13576265	+
AC1A257T83	14.8407	17.1724	27.7505	14.0306	16.0738	/	PF11894.7	Nuclear pore complex scaffold, nucleoporins 186/192/205	chr1	25694909	25704354	+
AC8A19T170	4.0881	6.01559	27.7479	0.410241	0.230414	/	PF02747.14	Proliferating cell nuclear antigen, C-terminal domain	chr8	1906487	1907733	+
AC10A142T73	2.97432	5.36095	27.6292	0.144307	0.73257	/	PF00332.17	Glycosyl hydrolases family 17	chr10	14224537	14226934	-
AC3A31T167	12.9743	11.644	27.5763	10.1715	4.78414	/	PF06201.12	PITH domain	chr3	3099721	3102435	+
AC6A0T138	18.7286	17.3063	27.5251	11.9544	13.2554	/	PF13837.5	Myb/SANT-like DNA-binding domain	chr6	42051	44739	+
AC1P101T40	15.0789	18.4925	27.4508	7.1369	12.8564	/	/	/	chr1	10091345	10092299	-
AC9A11T80	9.04337	9.57278	27.4503	4.12066	6.36231	/	PF00544.18	Pectate lyase	chr9	1101150	1103138	+
AC12A41T180	2.03044	8.01238	27.4323	7.53295	3.86472	/	PF03000.13	NPH3 family	chr12	4097384	4101112	-
AC12C197T1	1.0156	6.57325	27.3926	0.388624	0.77833	/	PF03018.13	Dirigent-like protein	chr12	19764292	19764864	-
AC13P128T102	3.64653	11.9726	27.3893	13.7572	12.0261	/	/	/	chr13	12862331	12862573	-
AC16C99T17	11.5479	10.9539	27.3539	0.941627	0.886584	/	PF14379.5	MYB-CC type transfactor, LHEQLE motif	chr16	9938177	9940128	-
AC9C176T6	10.9304	15.005	27.336	10.0098	14.6615	/	/	/	chr9	17602976	17604807	-
AC11C51T17	0.0765518	0.18249	27.3179	0.267246	0.748117	/	PF03479.14	Domain of unknown function (DUF296)	chr11	5108417	5109418	-
AC4P224T53	2.97883	2.52308	27.3174	1.41745	2.85451	/	PF08241.11	Methyltransferase domain	chr4	22422930	22423571	+
AC2P247T46	5.3848	0.440536	27.3008	0.112522	1.21706	/	PF04844.12	Transcriptional repressor, ovate	chr2	24749390	24750103	-
AC11C93T8	17.6497	9.13085	27.2858	7.47886	7.90231	/	/	/	chr11	9291702	9292133	-
AC18C38T25	18.7029	12.9763	27.2762	1.78171	6.8625	/	PF08661.10	Replication factor A protein 3	chr18	3848406	3850050	-
AC16A43T22	11.7042	14.0763	27.2353	8.82212	12.3735	/	PF01399.26	PCI domain	chr16	4335853	4340518	+
AC1C168T6	12.8439	10.3997	27.2019	9.5081	7.70187	/	/	/	chr1	16838137	16839052	-
AC13A71T97	15.2877	16.3554	27.1021	13.1771	10.6661	/	/	/	chr13	7096293	7099049	-
AC18A12T152	3.48318	3.6031	27.0766	0	8.58179	/	/	/	chr18	1205300	1207021	+
AC10A25T56	11.9815	12.6731	27.0662	9.61849	5.42692	/	/	/	chr10	2490108	2493381	-
AC17A173T289	13.8189	18.7816	27.0256	13.8401	6.02481	/	PF12146.7	Serine aminopeptidase, S33	chr17	17389042	17393758	+
AC15P185T64	6.803	7.13435	27.0103	12.9558	3.82519	/	PF05340.11	Protein of unknown function (DUF740)	chr15	18515469	18515753	+
AC3P109T43	22.0716	20.0004	26.9081	22.2763	20.3148	/	PF02538.13	Hydantoinase B/oxoprolinase	chr3	10917449	10921258	+
AC3A15T168	2.89624	6.92479	26.8999	0.189081	0.363703	/	PF00514.22	Armadillo/beta-catenin-like repeat	chr3	1582381	1584331	-
AC1A52T82	11.6212	10.6722	26.8437	6.47321	7.42549	/	PF12819.6	Carbohydrate-binding protein of the ER	chr1	5194593	5203899	+
AC9C73T7	14.1142	23.1474	26.8412	7.00271	3.23999	/	PF00069.24	Protein kinase domain	chr9	7380076	7382257	-
AC2C78T4	10.5612	9.76661	26.786	12.5707	6.88808	/	PF03033.19	Glycosyltransferase family 28 N-terminal domain	chr2	7835836	7839235	+
AC14C26T9	11.1723	11.3428	26.7166	9.37607	9.91456	/	/	/	chr14	2618484	2623468	-
AC3A45T174	24.1276	19.865	26.6592	18.3068	19.0695	/	PF02020.17	eIF4-gamma/eIF5/eIF2-epsilon	chr3	4547352	4554415	+
AC6A38T90	1.21351	2.2365	26.6484	2.16171	0.613854	/	PF05911.10	Filament-like plant protein, long coiled-coil	chr6	3856513	3859169	+
AC15C179T12	15.7748	15.0338	26.6357	6.74374	12.2828	/	PF02953.14	Tim10/DDP family zinc finger	chr15	17927877	17929596	+
AC14A49T87	17.6336	17.0206	26.6231	18.9069	19.9826	/	/	/	chr14	4967050	4969574	+
AC11A3T109	21.1747	23.8963	26.5592	12.1846	20.2234	/	PF06419.10	Conserved oligomeric complex COG6	chr11	352474	357611	+
AC4E210T7	0.867868	3.7549	26.5249	1.9792	3.78171	/	PF03311.13	Cornichon protein	chr4	21086045	21088046	-
AC14C66T10	21.8526	22.8918	26.4906	9.34178	21.47	/	PF01263.19	Aldose 1-epimerase	chr14	6603863	6609138	+
AC6A216T113	6.94489	5.98615	26.478	1.7786	0.0453687	/	PF07748.12	Glycosyl hydrolases family 38 C-terminal domain	chr6	21635262	21642559	+
AC13A131T120	0.804969	0.429946	26.4668	0	0	/	PF14144.5	Seed dormancy control	chr13	13153170	13158661	-
AC15C106T3	14.3577	18.4091	26.4525	16.2401	14.9809	/	PF00076.21	RNA recognition motif. (a.k.a. RRM, RBD, or RNP domain)	chr15	10589924	10595238	-
AC17A143T163	21.5509	20.7497	26.3671	19.7096	17.0845	/	PF00076.21	RNA recognition motif. (a.k.a. RRM, RBD, or RNP domain)	chr17	14356879	14363430	+
AC2C23T16	1.16194	7.53252	26.3575	0	0.341319	BAHD	PF02458.14	Transferase family	chr2	2358179	2359474	+
AC16A144T98	14.161	15.1551	26.1846	13.1945	11.214	/	PF00481.20	Protein phosphatase 2C	chr16	14447731	14452662	-
AC5C234T12	12.8763	4.66933	26.182	0.203302	0.929897	/	PF00069.24	Protein kinase domain	chr5	23399937	23402244	+
AC11C39T11	0.24287	5.78545	26.0706	0.23712	0	/	/	/	chr11	3908956	3909592	+
AC13C100T23	3.27106	4.15978	26.0012	0.174672	2.56822	/	PF03619.15	Organic solute transporter Ostalpha	chr13	10052993	10056413	-
AC13A81T97	1.28355	2.74562	25.9936	0.207759	0.0642342	/	PF02362.20	B3 DNA binding domain	chr13	8180235	8183329	+
AC19A44T100	18.8291	14.7964	25.96	8.28208	11.4166	/	PF00953.20	Glycosyl transferase family 4	chr19	4416403	4420959	+
AC17A169T176	6.29711	4.12604	25.9522	0.269324	0.226898	/	PF13410.5	Glutathione S-transferase, C-terminal domain	chr17	16928958	16929561	+
AC3C27T20	8.03341	12.6073	25.8992	12.4848	10.2536	/	PF13962.5	Domain of unknown function	chr3	2745870	2747475	+
AC8C27T18	14.501	9.21866	25.8811	7.04237	6.02339	/	/	/	chr8	2720412	2721314	-
AC14P13T51	7.22288	14.9871	25.8015	1.15482	2.48388	/	PF01883.18	Iron-sulfur cluster assembly protein	chr14	1370651	1371021	+
AC8C67T7	8.49273	10.652	25.738	5.03402	12.2655	/	/	/	chr8	6758181	6758827	-
AC15A59T93	11.0703	8.92404	25.7098	5.50156	6.59225	/	PF00174.18	Oxidoreductase molybdopterin binding domain	chr15	5964852	5970208	-
AC8C77T5	11.7485	15.0341	25.686	8.14643	6.16876	/	PF00970.23	Oxidoreductase FAD-binding domain	chr8	7718205	7721950	+
AC18A136T32	23.2207	19.3606	25.6297	20.8453	22.4313	/	/	/	chr18	13630513	13631263	+
AC1C202T6	7.04815	2.49775	25.6165	3.10945	4.53878	/	PF07714.16	Protein tyrosine kinase	chr1	20216967	20220557	-
AC18A101T22	5.417	4.70215	25.461	8.40437	2.50325	/	PF04833.14	COBRA-like protein	chr18	10182973	10185902	+
AC5P246T42	0.946967	1.45587	25.4492	1.84654	0.107887	/	PF04770.11	ZF-HD protein dimerisation region	chr5	24595163	24596032	+
AC11C71T21	8.9632	5.28254	25.418	0.201028	0.0832157	/	PF13520.5	Amino acid permease	chr11	7166903	7169597	-
AC18C25T25	7.20591	4.11144	25.41	5.31345	4.82398	/	PF03634.12	TCP family transcription factor	chr18	2532550	2533182	-
AC12A21T140	7.1073	12.0829	25.3535	0.956402	1.85294	/	PF00493.22	MCM2/3/5 family	chr12	2116640	2122356	-
AC15A17T54	20.2688	20.7811	25.275	12.1536	17.7249	/	PF10392.8	Golgi transport complex subunit 5	chr15	1734590	1739073	-
AC3A104T153	1.497	6.04544	25.1932	0.551608	0.692797	/	PF03080.14	Neprosin	chr3	10436231	10438514	+
AC7A3T68	18.1533	14.3343	25.1895	15.8359	14.5936	/	PF07572.11	Bucentaur or craniofacial development	chr7	330435	332881	+
AC2C6T31	8.08108	5.20998	25.1846	1.23868	6.00106	/	/	/	chr2	683875	684513	-
AC12C8T15	15.5545	16.9739	25.1495	12.9385	8.82969	/	PF00491.20	Arginase family	chr12	783386	792003	+
AC19A163T66	5.34865	2.72256	25.0509	0.30412	0.202713	/	PF01031.19	Dynamin central region	chr19	16334995	16352003	-
AC7C16T32	10.0568	12.3961	25.0451	8.634	8.58179	/	/	/	chr7	1673472	1673744	-
AC13A83T121	0.571129	1.6515	24.9974	0	0	/	PF05903.13	PPPDE putative peptidase domain	chr13	8373046	8374494	-
AC1A281T94	5.73202	2.7419	24.9922	0.79681	0.0889843	/	PF09265.9	Cytokinin dehydrogenase 1, FAD and cytokinin binding	chr1	28173796	28176033	+
AC6C186T12	15.6598	18.1421	24.9477	17.4912	18.2543	/	PF00069.24	Protein kinase domain	chr6	18626365	18639765	-
AC2A232T113	7.30457	0.54901	24.9162	2.52485	6.85732	/	/	/	chr2	23189578	23190062	-
U426C1T49	1.16802	0.963017	24.8851	3.2879	3.67784	/	/	/	utg426	169920	170231	-
AC4A246T151	11.429	11.4634	24.8369	10.5071	4.80123	/	PF01399.26	PCI domain	chr4	24629221	24633941	+
AC10A110T27	8.38891	9.23261	24.8071	7.64777	8.13457	/	PF09133.9	SANTA (SANT Associated)	chr10	11053078	11055413	-
AC15P159T30	12.864	19.4589	24.7822	7.44538	16.756	/	/	/	chr15	15917388	15917681	+
AC6C4T17	0.548423	0.263152	24.7744	0.199473	0.349725	/	PF00010.25	Helix-loop-helix DNA-binding domain	chr6	424486	425259	-
AC12A92T45	1.60787	3.59186	24.7726	3.38443	0	/	PF12872.6	OST-HTH/LOTUS domain	chr12	9222502	9225405	-
AC5A177T83	8.8543	9.17741	24.7606	3.79112	6.4107	/	PF14304.5	Transcription termination and cleavage factor C-terminal	chr5	17718153	17720452	+
AC8A221T102	21.6058	22.1579	24.6198	21.7737	21.5039	/	PF12584.7	Trafficking protein particle complex subunit 10, TRAPPC10	chr8	22122114	22123619	+
AC8C202T12	11.5925	16.7988	24.5409	7.67153	3.25864	/	PF00275.19	EPSP synthase (3-phosphoshikimate 1-carboxyvinyltransferase)	chr8	20212169	20212723	-
AC7A53T61	0.221011	1.81316	24.5353	2.52868	0.220704	/	PF05811.12	Eukaryotic protein of unknown function (DUF842)	chr7	5367957	5368628	-
AC16C140T16	8.67129	7.1272	24.5092	8.12546	2.12678	/	PF03092.15	BT1 family	chr16	14017924	14021839	+
AC2A277T182	12.0133	17.5178	24.4682	7.87594	4.4716	/	PF03255.13	Acetyl co-enzyme A carboxylase carboxyltransferase alpha subunit	chr2	27741221	27746623	+
AC4C254T13	6.4822	9.29207	24.444	2.79987	0.864161	/	PF03134.18	TB2/DP1, HVA22 family	chr4	25484765	25486379	+
AC2A284T140	11.8287	15.2365	24.4269	6.33719	10.3604	/	PF07714.16	Protein tyrosine kinase	chr2	28390148	28392742	-
AC7C40T21	0.769502	1.78865	24.2304	0.0256648	0.465581	/	PF13855.5	Leucine rich repeat	chr7	4081813	4085317	-
AC17A143T170	14.2516	8.20221	24.1459	9.99829	15.7598	/	/	/	chr17	14332481	14334320	-
AC15C67T6	4.63952	0.160245	24.1056	0	0.513531	/	PF00035.25	Double-stranded RNA binding motif	chr15	6777073	6778570	+
AC3C50T16	14.1193	15.7847	24.1034	12.9699	8.44517	/	PF01650.17	Peptidase C13 family	chr3	5014184	5019846	+
AC4A255T224	18.2099	22.1566	24.088	19.4749	10.3759	/	PF06113.11	Brain and reproductive organ-expressed protein (BRE)	chr4	25561796	25564662	-
AC12A85T156	3.1412	0.25945	24.0699	3.44837	0	/	/	/	chr12	8550878	8551526	-
AC9A149T90	0.723164	0.15481	24.0596	4.08957	1.03268	/	PF00010.25	Helix-loop-helix DNA-binding domain	chr9	14923577	14926691	-
AC2A254T120	15.6647	11.1326	24.0372	11.9043	11.6746	/	PF00428.18	60s Acidic ribosomal protein	chr2	25428034	25429518	+
AC4A184T88	2.58584	0.325062	23.9919	0.675219	0	/	PF00069.24	Protein kinase domain	chr4	18445619	18450541	-
AC13C25T6	8.94081	11.1864	23.968	9.4222	10.8486	/	PF12776.6	Myb/SANT-like DNA-binding domain	chr13	2492753	2494993	-
AC6A193T91	6.23619	5.80656	23.9623	2.26239	1.87417	/	PF00439.24	Bromodomain	chr6	19379454	19381323	-
AC6A179T59	18.3821	19.7301	23.9495	17.7338	15.2048	/	PF01205.18	Uncharacterized protein family UPF0029	chr6	17979847	17981667	-
AC7C64T23	12.335	15.4851	23.9375	18.0816	14.9197	/	PF01985.20	CRS1 / YhbY (CRM) domain	chr7	6447446	6453165	-
AC1C56T22	16.502	19.6307	23.9349	18.2142	15.5737	/	PF00036.31	EF hand	chr1	5618831	5626278	-
AC5A41T72	11.5329	12.9191	23.9029	12.2443	6.06257	/	PF12584.7	Trafficking protein particle complex subunit 10, TRAPPC10	chr5	4173537	4175336	-
AC15A135T41	6.37452	8.4552	23.8173	8.56009	3.36726	/	PF08637.9	ATP synthase regulation protein NCA2	chr15	13500060	13509176	-
AC11A90T57	6.85155	7.29558	23.7933	5.11947	7.98038	/	PF00179.25	Ubiquitin-conjugating enzyme	chr11	9035932	9037941	-
AC12C32T20	17.3853	14.5479	23.7414	16.7357	14.334	/	PF03378.14	CAS/CSE protein, C-terminus	chr12	3212364	3215291	-
AC11A58T117	11.8186	11.5889	23.6975	1.28636	6.02126	/	PF02705.15	K+ potassium transporter	chr11	5829078	5833500	+
AC3C127T3	3.70054	0.965753	23.6838	0	0	/	PF11837.7	Domain of unknown function (DUF3357)	chr3	12690561	12691022	+
AC5A158T52	3.33177	5.6049	23.6184	0.111601	0.302504	/	PF08646.9	Replication factor-A C terminal domain	chr5	15864602	15867676	+
AC12C166T9	16.8256	17.5317	23.6144	10.7916	7.82705	/	/	/	chr12	16672174	16672946	-
U18305A0T42	3.6795	4.54627	23.5799	2.83247	0.148936	/	PF00069.24	Protein kinase domain	utg18305	15400	17377	+
AC4A254T130	12.2612	15.802	23.5781	10.7543	8.95301	/	PF12776.6	Myb/SANT-like DNA-binding domain	chr4	25478175	25480229	+
AC11C52T27	12.999	14.1172	23.5521	13.1957	12.6642	/	PF01247.17	Ribosomal protein L35Ae	chr11	5275060	5279674	-
AC8A202T93	9.27417	10.0611	23.5169	5.81991	2.01391	/	PF00275.19	EPSP synthase (3-phosphoshikimate 1-carboxyvinyltransferase)	chr8	20209819	20211837	-
AC14A40T106	9.76663	11.5121	23.4926	7.60818	4.44894	/	PF07574.12	Nse1 non-SMC component of SMC5-6 complex	chr14	4019745	4023678	-
AC17C5T19	13.3316	17.2533	23.4756	11.8015	15.6284	/	PF08700.10	Vps51/Vps67	chr17	511657	511980	-
AC14P181T10	0.616048	0.664519	23.4494	0	0	BAHD	PF02458.14	Transferase family	chr14	18098138	18098875	+
AC8A242T80	7.06499	3.49056	23.4275	0.054857	0.760481	/	PF02469.21	Fasciclin domain	chr8	24251707	24253641	+
AC1A286T153	2.36348	0.190141	23.4061	0.163329	5.37443	/	PF08879.9	WRC	chr1	28611270	28612625	-
AC4A194T112	1.95015	7.15117	23.3854	4.67348	1.90488	/	PF13839.5	GDSL/SGNH-like Acyl-Esterase family found in Pmr5 and Cas1p	chr4	19412802	19415714	-
AC12A88T164	0.720334	0.325236	23.3664	2.11914	1.50125	/	/	/	chr12	8791262	8794462	+
AC10A163T31	10.2968	6.00113	23.2714	0.0960965	0.336966	/	PF00293.27	NUDIX domain	chr10	16294735	16300273	-
AC15A18T121	17.3765	15.6165	23.2366	5.83345	12.0861	/	PF02364.14	1,3-beta-glucan synthase component	chr15	1793050	1803111	+
AC18A42T129	15.7496	14.7194	23.2054	9.12927	12.9678	/	PF01546.27	Peptidase family M20/M25/M40	chr18	4220378	4223389	-
AC2A274T125	22.366	23.3992	23.194	14.4555	21.9	/	PF00483.22	Nucleotidyl transferase	chr2	27479028	27480696	+
AC1C16T20	0.721619	1.44121	23.1638	1.1772	2.19661	/	PF00400.31	WD domain, G-beta repeat	chr1	1675346	1676617	+
AC11C84T11	16.59	18.1996	23.1592	8.44571	12.1309	/	PF00995.22	Sec1 family	chr11	8402330	8410953	-
AC5A239T217	17.6771	18.5844	23.1369	19.6307	19.6989	/	/	/	chr5	23918515	23920327	-
AC11C14T24	1.02927	1.17215	23.1348	0	0	/	PF04859.11	Plant protein of unknown function (DUF641)	chr11	1410348	1411682	-
AC11A19T212	6.52736	5.13707	23.0976	1.82505	0.37052	/	PF00394.21	Multicopper oxidase	chr11	1937250	1940467	+
AC10A142T72	10.1874	12.5376	23.0871	4.61539	4.50363	/	PF01764.24	Lipase (class 3)	chr10	14202960	14206620	-
AC13C78T14	2.3453	4.3877	23.0703	0.101466	0.119354	/	PF02362.20	B3 DNA binding domain	chr13	7853854	7855839	-
AC5P258T149	6.21378	10.6361	23.0499	0.263956	1.85572	/	/	/	chr5	25810014	25810879	-
AC10A207T133	11.7014	13.0482	22.97	14.1059	16.9281	/	PF00380.18	Ribosomal protein S9/S16	chr10	20768206	20769868	-
AC6C256T19	2.49475	7.36613	22.9648	1.54763	2.45866	/	PF00999.20	Sodium/hydrogen exchanger family	chr6	25654936	25662466	-
AC4P209T89	4.80288	5.90735	22.9554	4.52936	0.618763	/	PF07714.16	Protein tyrosine kinase	chr4	20896055	20896603	-
AC17A6T77	13.7052	10.2497	22.8714	14.0574	14.9231	/	PF00176.22	SNF2 family N-terminal domain	chr17	640285	648457	+
AC2A151T52	11.1096	10.8925	22.8302	11.9113	10.8195	/	PF15879.4	NADH-ubiquinone oxidoreductase MWFE subunit	chr2	15118204	15119112	-
U1761A0T16	0.392175	2.50389	22.8036	1.28462	2.8368	/	PF05056.11	Protein of unknown function (DUF674)	utg1761	25053	25831	+
AC4A254T133	2.1612	5.02619	22.7727	0.056138	1.1267	/	PF00759.18	Glycosyl hydrolase family 9	chr4	25467102	25470967	-
AC11C104T16	9.14656	11.0441	22.7531	11.6388	6.27285	/	PF07985.11	SRR1	chr11	10435476	10436375	-
AC17C24T17	6.03857	5.06769	22.6781	0.226823	0.427171	/	PF13837.5	Myb/SANT-like DNA-binding domain	chr17	2464682	2466028	+
AC2A44T93	10.6877	10.2378	22.6564	6.91984	5.51618	/	PF01080.16	Presenilin	chr2	4471351	4472960	+
AC1C310T16	6.54229	12.4599	22.6153	0.91362	2.0928	/	PF00069.24	Protein kinase domain	chr1	31068426	31071326	+
AC4A204T140	19.546	17.1106	22.5812	13.3587	13.5814	/	/	/	chr4	20462657	20465462	-
AC3A251T19	14.9953	16.8708	22.5282	0.396286	16.1876	/	PF05623.11	Protein of unknown function (DUF789)	chr3	25150403	25153100	-
AC8A166T19	17.2854	18.9797	22.496	11.26	17.6449	/	PF02144.15	Repair protein Rad1/Rec1/Rad17	chr8	16674840	16679457	+
AC14C7T7	6.19825	9.41553	22.462	0	0	/	/	/	chr14	691977	693233	+
AC16A51T29	21.5295	22.2298	22.4603	20.2274	10.2034	/	PF13640.5	2OG-Fe(II) oxygenase superfamily	chr16	5149952	5151901	-
AC6A201T97	8.56977	7.21453	22.4555	7.33367	1.85578	/	PF05712.12	MRG	chr6	20129588	20133001	+
AC4C3T8	9.75415	11.1448	22.3842	8.6747	4.60609	/	PF12894.6	Anaphase-promoting complex subunit 4 WD40 domain	chr4	356514	361210	-
AC6A20T154	5.38467	2.56017	22.3808	0.749173	5.9373	/	PF00134.22	Cyclin, N-terminal domain	chr6	2029919	2031667	+
AC7A93T51	2.09672	1.189	22.3792	0	1.1746	/	PF06884.10	Protein of unknown function (DUF1264)	chr7	9293644	9294536	-
AC18A4T180	6.39444	7.95821	22.369	5.7082	6.52877	/	PF01823.18	MAC/Perforin domain	chr18	447838	451368	-
AC18A22T166	9.04124	14.3558	22.3409	17.2897	9.76937	/	PF12861.6	Anaphase-promoting complex subunit 11 RING-H2 finger	chr18	2263735	2264217	+
AC5C136T12	10.3184	14.758	22.3156	7.42276	11.6589	/	PF09775.8	Keratinocyte-associated protein 2	chr5	13629106	13633594	-
AC7C8T23	6.90984	6.42799	22.2913	6.28634	3.47047	/	PF00847.19	AP2 domain	chr7	860491	862053	-
AC19A35T68	15.1836	13.8136	22.2829	10.0434	14.604	/	/	/	chr19	3489683	3494203	+
AC14A189T47	5.1289	8.6885	22.2474	2.70437	3.07584	/	/	/	chr14	18961667	18965208	-
AC15A8T67	8.33018	1.37847	22.246	0.424924	0	/	PF15630.5	CENP-S protein	chr15	807745	808975	-
AC3A73T66	8.23454	5.04148	22.2368	3.4413	1.32992	/	PF12799.6	Leucine Rich repeats (2 copies)	chr3	7373388	7375273	-
AC17A143T159	7.42136	10.8982	22.2066	9.47106	6.86771	/	PF03849.13	Transcription factor Tfb2	chr17	14318516	14323426	+
AC13E108T0	7.83223	8.27599	22.1684	8.84496	10.5702	/	/	/	chr13	10801426	10801898	+
AC6P8T79	10.7541	6.92418	22.1642	13.1654	7.27303	/	PF00137.20	ATP synthase subunit C	chr6	793508	793723	-
AC6C206T23	13.9562	15.7852	22.1447	12.1109	10.0035	/	PF15967.4	Nucleoporin FG repeated region	chr6	20614366	20617906	-
AC1A184T42	19.3158	14.6182	22.1159	12.6049	11.2945	/	PF13180.5	PDZ domain	chr1	18416385	18417771	+
AC12A95T62	13.7985	19.762	22.0756	14.901	3.82465	/	PF00566.17	Rab-GTPase-TBC domain	chr12	9533463	9536185	-
AC16A149T192	11.4604	17.4326	21.9854	4.91687	6.09562	/	PF00069.24	Protein kinase domain	chr16	14986249	14989508	-
AC3C7T15	3.14039	6.31463	21.9605	4.23822	2.86337	/	PF01535.19	PPR repeat	chr3	708765	710918	+
AC12A104T76	0.780742	0.0918533	21.948	0	0.407639	/	PF00141.22	Peroxidase	chr12	10407721	10409053	-
AC6A262T208	13.5984	15.7987	21.8597	11.7929	14.05	/	PF12799.6	Leucine Rich repeats (2 copies)	chr6	26258694	26264997	-
AC1A14T186	7.23425	6.39366	21.8583	7.41539	1.06117	/	PF01494.18	FAD binding domain	chr1	1397622	1401644	+
AC5A62T16	6.8856	6.61661	21.8558	6.10453	2.91818	/	PF09507.9	DNA polymerase subunit Cdc27	chr5	6208364	6213794	-
AC1A94T26	21.1961	23.56	21.8522	3.9427	17.0864	/	PF04576.14	Zein-binding	chr1	9400326	9403286	-
AC5A225T238	1.78328	0.0899524	21.8258	0.11811	0.402061	/	PF00854.20	POT family	chr5	22516710	22518662	-
AC12C50T17	15.8951	14.7156	21.8234	17.4853	16.1157	/	PF03106.14	WRKY DNA #NAME? domain	chr12	5051912	5053752	-
AC1A6T111	0.29314	0.117188	21.8234	0	0	/	PF02705.15	K+ potassium transporter	chr1	645534	648405	+
AC5A1T115	9.86434	14.5339	21.7583	12.2949	5.17868	/	PF01388.20	ARID/BRIGHT DNA binding domain	chr5	176091	179725	-
AC8C191T7	2.02667	1.83799	21.7081	0	4.18732	/	/	/	chr8	19166482	19166859	+
AC14P106T20	0.537682	4.02158	21.7011	0	0.506987	/	PF16845.4	Aspartic acid proteinase inhibitor	chr14	10664682	10665053	-
AC15A146T101	14.8432	13.5323	21.6782	10.468	12.238	/	/	/	chr15	14603799	14604203	-
AC19A9T137	8.08861	10.3054	21.5348	1.99003	1.38206	/	PF12899.6	Alkaline and neutral invertase	chr19	946584	949465	+
AC6C5T15	1.90124	2.52444	21.4683	1.02436	2.49986	/	PF07714.16	Protein tyrosine kinase	chr6	495984	498246	-
AC3C37T25	0.903613	3.49028	21.4588	1.5646	0.595847	/	PF00320.26	GATA zinc finger	chr3	3768602	3769764	-
AC3E84T1	5.00961	8.24208	21.4536	7.5183	3.96794	/	/	/	chr3	8434313	8435695	+
AC11C217T7	6.93882	10.3683	21.4291	9.98785	5.29096	/	/	/	chr11	21782524	21784651	+
AC2A181T69	12.1066	13.2958	21.4246	7.47869	5.89634	/	PF01105.23	emp24/gp25L/p24 family/GOLD	chr2	18169773	18174527	+
AC11C62T14	12.9473	15.5908	21.4124	11.3462	10.4831	/	PF12222.7	Peptide N-acetyl-beta-D-glucosaminyl asparaginase amidase A	chr11	6268870	6270657	+
AC5C249T10	0.388535	1.76295	21.4004	0	1.25398	/	PF13855.5	Leucine rich repeat	chr5	24902734	24904017	+
AC3C161T10	5.97562	10.2275	21.389	7.97611	3.65704	/	PF00583.24	Acetyltransferase (GNAT) family	chr3	16179741	16183653	+
AC13A111T169	8.44936	9.23839	21.3623	0.132421	2.19599	/	PF13513.5	HEAT-like repeat	chr13	11164683	11167436	+
AC15A163T73	9.4334	11.9349	21.2379	9.34127	7.87713	/	PF01068.20	ATP dependent DNA ligase domain	chr15	16346885	16355731	+
AC18E126T1	6.74045	15.6787	21.2285	0	10.1097	/	PF05915.11	Eukaryotic protein of unknown function (DUF872)	chr18	12637816	12639702	+
U6265C0T5	6.02576	3.8952	21.2074	7.83447	3.62484	/	PF08293.10	Mitochondrial ribosomal subunit S27	utg6265	52129	52395	-
AC6P238T22	0.672488	1.3192	21.0657	0.72607	0	/	PF13639.5	Ring finger domain	chr6	23816674	23817705	+
AC11A49T148	3.76587	6.18617	21.0506	0.221778	2.2619	/	PF00400.31	WD domain, G-beta repeat	chr11	4956702	4958850	-
AC1A41T177	8.53053	8.34815	20.9946	16.6852	13.5494	/	PF01544.17	CorA-like Mg2+ transporter protein	chr1	4170248	4170600	-
AC7C1T28	5.95311	10.3639	20.9897	2.22412	1.72764	/	PF03151.15	Triose-phosphate Transporter family	chr7	121886	124623	-
AC13C107T14	0.702897	2.75497	20.9864	0.693667	0.9726	/	PF09439.9	Signal recognition particle receptor beta subunit	chr13	10711921	10718241	+
AC3A59T158	7.2414	10.3791	20.97	7.53188	10.6349	/	PF05096.11	Glutamine cyclotransferase	chr3	5957667	5962982	+
AC6C253T16	8.03787	12.5738	20.8161	4.08352	4.32738	/	PF09787.8	Golgin subfamily A member 5	chr6	25357480	25365380	+
AC9A207T65	5.54135	1.35517	20.8133	0	0	/	PF14309.5	Domain of unknown function (DUF4378)	chr9	20765143	20770361	-
AC3C256T1	14.1102	14.67	20.7026	17.3519	15.7744	/	PF00318.19	Ribosomal protein S2	chr3	25590887	25591546	+
AC14A105T44	0.593961	0.834577	20.6934	2.79866	1.66579	/	PF00083.23	Sugar (and other) transporter	chr14	10541095	10543366	+
AC11C199T4	0.654215	3.4257	20.6622	0.135941	0.473893	/	PF01852.18	START domain	chr11	19917162	19922932	-
AC11P181T26	8.95688	5.28751	20.6495	2.64861	3.76665	/	PF06432.10	Phosphatidylinositol N-acetylglucosaminyltransferase	chr11	18165605	18166045	-
AC15A190T174	7.26512	10.1989	20.6374	10.6315	8.57399	/	PF09797.8	N-acetyltransferase B complex (NatB) non catalytic subunit	chr15	19058386	19067170	-
AC14C25T18	9.13664	11.7478	20.6307	6.84039	1.97162	/	PF07714.16	Protein tyrosine kinase	chr14	2543150	2545449	-
AC13C64T15	15.2191	11.8782	20.6182	15.8474	17.557	/	PF10607.8	CTLH/CRA C-terminal to LisH motif domain	chr13	6425096	6426416	-
AC7C170T8	11.0172	11.0934	20.6047	8.10455	3.16809	/	/	/	chr7	17051247	17052788	+
AC7C2T17	5.20396	9.70957	20.5711	6.32825	7.79203	/	PF03810.18	Importin-beta N-terminal domain	chr7	247546	255056	+
AC2A276T207	9.80209	11.3972	20.5242	9.53728	1.09069	/	PF12906.6	RING-variant domain	chr2	27658843	27659807	-
AC4A178T113	10.1806	10.8459	20.5113	7.66457	5.96819	/	PF00481.20	Protein phosphatase 2C	chr4	17826811	17829942	+
AC6P12T65	6.52755	4.30454	20.4566	4.35773	0	/	PF03694.12	Erg28 like protein	chr6	1225961	1226390	-
AC12A114T97	6.64343	5.15784	20.4298	0.080155	0.670423	/	PF00635.25	MSP (Major sperm protein) domain	chr12	11423481	11426767	+
AC6A42T72	5.8051	1.59801	20.4188	4.09507	1.10696	/	PF00107.25	Zinc-binding dehydrogenase	chr6	4281019	4283103	-
AC5C175T14	3.6509	6.74535	20.3878	3.41474	6.14752	/	PF00022.18	Actin	chr5	17528366	17538498	-
AC9A7T104	11.1553	9.23024	20.3834	8.664	3.3229	/	/	/	chr9	784902	786255	+
AC17A62T46	1.68815	0.637443	20.3623	0	1.03574	/	/	/	chr17	6233811	6234375	+
AC10C181T6	1.39236	5.14421	20.3417	0.0525957	1.55516	/	PF13855.5	Leucine rich repeat	chr10	18106813	18109571	+
AC8P82T18	11.882	11.9188	20.338	8.86788	9.05043	/	/	/	chr8	8267865	8270716	+
AC1A305T179	3.8551	4.19923	20.3365	0.06309	0.155737	/	PF00134.22	Cyclin, N-terminal domain	chr1	30582701	30586838	-
AC19A124T34	3.4057	5.44265	20.3335	0.227898	2.74937	/	PF12799.6	Leucine Rich repeats (2 copies)	chr19	12466415	12470133	+
AC16A140T125	1.62943	2.98285	20.31	0.0640665	0	/	PF04622.11	ERG2 and Sigma1 receptor like protein	chr16	14029884	14031150	+
AC7A1T250	11.0455	9.92652	20.2937	3.17219	5.22048	/	PF07714.16	Protein tyrosine kinase	chr7	129467	130201	+
AC10C201T12	10.068	7.65095	20.2107	4.12007	0.624271	/	PF00294.23	pfkB family carbohydrate kinase	chr10	20154991	20157360	+
AC5A121T64	4.66761	5.19464	20.2023	7.36245	1.99902	/	PF00646.32	F-box domain	chr5	12130351	12132685	-
AC14A143T6	0.146897	0.867411	20.1774	0	3.42662	/	PF04720.11	PDDEXK-like family of unknown function	chr14	14387806	14388651	-
AC4A52T19	5.61081	12.1959	20.1704	4.73419	7.76985	/	PF01230.22	HIT domain	chr4	5202451	5203532	+
AC12A196T21	4.30739	8.95415	20.0865	0.051556	1.1182	/	PF00145.16	C-5 cytosine-specific DNA methylase	chr12	19592460	19599941	+
AC15C47T13	12.7559	12.7261	20.0283	8.06888	10.4814	/	PF14661.5	HAUS augmin-like complex subunit 6 N-terminus	chr15	4758917	4766108	-
AC15P119T18	19.4645	18.692	19.8961	13.8644	18.1542	/	PF04707.13	PRELI-like family	chr15	11984275	11984832	-
AC1A233T34	8.22521	10.8452	19.8779	6.30321	6.71902	/	/	/	chr1	23375274	23376428	+
AC13A115T139	5.51914	4.41135	19.8509	6.08523	5.55201	/	PF00069.24	Protein kinase domain	chr13	11504876	11507884	+
AC16A164T127	3.68853	4.25101	19.8469	2.23761	1.11287	/	/	/	chr16	16402148	16405461	+
AC17C106T7	6.15163	9.7745	19.823	0.215896	0.780388	/	PF00493.22	MCM2/3/5 family	chr17	10651097	10656838	-
AC1C315T28	3.22806	3.76842	19.6985	0.456394	0.719998	/	PF08784.10	Replication protein A C terminal	chr1	31561405	31564456	-
AC10C7T10	17.6393	17.7849	19.6806	15.812	17.5622	/	PF02845.15	CUE domain	chr10	709205	714117	+
AC14A59T150	5.73855	7.91753	19.6172	4.73754	3.85126	/	PF00176.22	SNF2 family N-terminal domain	chr14	5885471	5897433	+
AC5C223T22	4.67915	3.3905	19.6025	3.30886	5.46466	/	PF02365.14	No apical meristem (NAM) protein	chr5	22350755	22352442	-
AC2C185T8	5.93778	5.64437	19.5737	7.88955	7.02436	/	/	/	chr2	18519984	18524251	-
AC12A10T168	5.83643	10.3953	19.5143	3.7223	5.74278	/	PF01501.19	Glycosyl transferase family 8	chr12	1067496	1071371	-
AC7C42T8	4.20803	2.42344	19.5029	0.323484	2.39264	/	PF00195.18	Chalcone and stilbene synthases, N-terminal domain	chr7	4236100	4238695	+
AC18A96T24	8.58821	10.3356	19.4634	10.5779	9.25163	/	/	/	chr18	9651421	9654794	-
AC8C13T8	4.35923	0.58515	19.4481	1.59255	3.24962	/	PF13639.5	Ring finger domain	chr8	1293096	1293986	+
AC16A138T160	10.3406	12.6851	19.4381	7.00201	5.6173	/	PF06200.13	tify domain	chr16	13844496	13847474	-
AC20A108T38	2.69634	3.89524	19.4091	0.970067	1.1277	/	PF02729.20	Aspartate/ornithine carbamoyltransferase, carbamoyl-P binding domain	chr20	10879335	10881715	+
AC20A139T143	4.73437	1.13195	19.3964	5.54417	0	/	/	/	chr20	13931070	13934503	+
AC12C10T16	4.20915	2.2031	19.3612	2.76612	0.107555	/	PF00069.24	Protein kinase domain	chr12	1051411	1053369	+
AC4P267T55	2.40085	6.91739	19.2705	1.35788	4.86949	/	PF13855.5	Leucine rich repeat	chr4	26761675	26763108	+
AC13C100T11	8.19	15.2172	19.2333	9.47313	5.27821	/	PF00300.21	Histidine phosphatase superfamily (branch 1)	chr13	10050842	10052433	+
AC9C182T8	1.72114	2.95081	19.199	3.10225	0.0672753	/	PF07690.15	Major Facilitator Superfamily	chr9	18193484	18199337	+
AC5P256T108	0.47432	0.360138	19.1924	0.879655	0.153928	/	PF06830.10	Root cap	chr5	25611509	25612138	-
AC12A201T25	10.462	10.3566	19.176	11.4442	9.87683	/	/	/	chr12	20133530	20136342	-
AC3A18T205	8.17854	6.68897	19.0641	8.06302	6.56789	/	/	/	chr3	1793415	1795574	+
AC3C38T30	0.382758	1.18803	19.0364	0.090487	0.838633	/	PF03141.15	Putative S-adenosyl-L-methionine-dependent methyltransferase	chr3	3882919	3884328	+
AC3C42T12	15.1011	12.52	18.9971	7.65838	10.997	/	PF04573.11	Signal peptidase subunit	chr3	4232293	4234798	-
AC11A55T118	8.38689	6.59417	18.9896	11.7272	10.2892	/	PF00153.26	Mitochondrial carrier protein	chr11	5502972	5506791	-
AC12A7T167	2.11175	1.32873	18.9498	0.404467	1.52871	/	PF03105.18	SPX domain	chr12	697686	698892	-
AC4A239T183	13.6339	15.5723	18.9296	15.5144	11.9794	/	/	/	chr4	23921743	23922562	+
AC1C17T24	1.24934	2.19513	18.9142	2.83045	2.52474	/	PF13041.5	PPR repeat family	chr1	1753503	1760365	-
AC7A5T103	4.71191	4.57778	18.9114	0.12275	0.733711	/	/	/	chr7	501392	504288	+
AC14C85T12	7.66554	7.54599	18.8532	9.89072	4.62296	/	PF11705.7	DNA-directed RNA polymerase III subunit Rpc31	chr14	8510322	8514117	-
AC19A30T115	9.93349	6.53342	18.8373	12.4217	8.99945	/	/	/	chr19	3076919	3077320	-
AC13A78T86	1.08856	4.40906	18.8349	0.107034	1.36355	/	PF02362.20	B3 DNA binding domain	chr13	7849437	7852258	-
AC3P126T18	1.94235	6.96974	18.8338	0.359886	1.67237	/	/	/	chr3	12594585	12595421	+
AC16P154T80	4.31667	0.475161	18.7492	0	0.0565153	/	/	/	chr16	15398245	15399579	-
AC8A25T94	11.9283	10.7274	18.7459	4.24939	1.92816	/	PF00069.24	Protein kinase domain	chr8	2499057	2500726	+
AC10P181T40	0	0	18.7259	0	0	/	/	/	chr10	18136104	18136367	+
AC2A216T46	10.8573	13.2264	18.6933	10.1823	11.8148	/	PF01985.20	CRS1 / YhbY (CRM) domain	chr2	21605606	21609518	-
AC11A67T144	11.4783	8.70825	18.6692	11.3381	10.9813	/	PF03810.18	Importin-beta N-terminal domain	chr11	6747139	6758471	-
AC15C10T9	7.41358	6.86624	18.6684	7.16415	4.49473	/	PF00627.30	UBA/TS-N domain	chr15	1025659	1026598	+
AC11A37T107	8.38964	8.8026	18.6566	7.81248	5.57406	/	/	/	chr11	3747194	3755208	-
AC10P10T68	0.317279	2.98016	18.6156	1.16185	0.383576	/	/	/	chr10	1077778	1078359	+
AC1A275T105	5.53996	10.0652	18.6069	2.05432	1.09516	/	PF13178.5	Protein of unknown function (DUF4005)	chr1	27550638	27552135	+
AC15A145T79	2.45677	6.10404	18.5927	3.16981	1.87036	/	/	/	chr15	14560382	14563697	+
AC5C157T6	14.2965	16.396	18.5765	13.2223	7.02549	/	PF00850.18	Histone deacetylase domain	chr5	15772757	15778213	+
AC15A7T76	1.095	6.75933	18.4754	3.0056	1.84235	/	PF13445.5	RING-type zinc-finger	chr15	703807	705694	+
AC8A196T84	9.34935	8.12092	18.4372	1.58402	2.31521	/	PF02867.14	Ribonucleotide reductase, barrel domain	chr8	19608185	19614289	-
AC2A251T165	9.30471	12.935	18.366	1.56807	4.4749	/	PF08661.10	Replication factor A protein 3	chr2	25143175	25144076	+
AC6A35T123	12.6854	12.312	18.3411	8.99296	6.11185	/	PF01504.17	Phosphatidylinositol-4-phosphate 5-Kinase	chr6	3498904	3502480	-
AC2A43T55	8.14225	2.89274	18.3013	1.23074	3.90049	/	PF02701.14	Dof domain, zinc finger	chr2	4318119	4320560	+
AC8A40T131	14.2299	13.8503	18.3	12.8496	13.4316	/	PF00069.24	Protein kinase domain	chr8	4000033	4003774	+
AC7A47T95	7.94183	9.40842	18.2969	5.29202	2.61212	/	PF05856.11	ARP2/3 complex 20 kDa subunit (ARPC4)	chr7	4686524	4690565	+
AC12A45T164	3.10188	4.40228	18.2953	3.51853	3.22818	/	PF02450.14	Lecithin:cholesterol acyltransferase	chr12	4548999	4556430	+
AC6A41T73	2.10039	4.39074	18.2416	0	0.0495173	/	PF00134.22	Cyclin, N-terminal domain	chr6	4118111	4121501	+
AC7A211T200	7.76444	11.3098	18.2163	5.81707	3.09694	/	PF05212.11	Protein of unknown function (DUF707)	chr7	21167677	21171450	-
AC7A242T144	12.0265	15.496	18.1295	14.1735	9.80114	/	/	/	chr7	24196642	24198516	+
AC10C65T4	6.57096	8.82022	18.0844	7.69463	7.30631	/	PF00394.21	Multicopper oxidase	chr10	6492528	6495887	+
AC17C154T13	3.99687	5.16328	18.0661	0.0821476	0.311556	/	PF00225.22	Kinesin motor domain	chr17	15444767	15449679	+
AC16A144T99	2.60116	5.23923	18.0639	0.258069	0.954424	/	PF00069.24	Protein kinase domain	chr16	14478094	14483254	-
AC5A153T105	1.88396	0.638886	18.06	0.123775	0	/	PF01357.20	Pollen allergen	chr5	15318554	15319502	+
AC17P126T39	1.70669	2.74383	18.0221	0	0.276695	/	PF13855.5	Leucine rich repeat	chr17	12663940	12665091	+
AC3A26T97	7.75031	5.06799	17.9899	5.6772	5.14784	/	PF00179.25	Ubiquitin-conjugating enzyme	chr3	2610618	2611054	+
AC16A100T88	0.186075	0.133752	17.9776	0.135728	0.170237	/	PF01095.18	Pectinesterase	chr16	10059247	10060790	-
AC6C232T16	10.4226	12.8927	17.9669	9.64248	3.4726	/	PF13023.5	HD domain	chr6	23249075	23252509	-
AC19A22T54	8.53799	7.74842	17.9491	9.57707	6.12858	/	PF02362.20	B3 DNA binding domain	chr19	2248402	2251716	+
AC11A10T193	3.93038	5.32282	17.9041	2.35881	3.0347	/	PF00400.31	WD domain, G-beta repeat	chr11	1075993	1080233	+
AC14A43T103	12.6756	14.5968	17.8834	7.08299	10.8532	/	PF03016.14	Exostosin family	chr14	4383505	4386414	+
AC9A69T29	9.66244	11.1579	17.8763	7.80119	7.53376	/	/	/	chr9	6946754	6952731	+
AC8C228T16	8.01318	3.39289	17.8688	0.0677765	0	/	PF01370.20	NAD dependent epimerase/dehydratase family	chr8	22878016	22880189	+
AC14C23T20	11.08	10.4839	17.8677	12.288	14.5203	/	/	/	chr14	2350752	2352882	-
AC11C95T13	11.1817	9.61755	17.8579	12.5824	9.14652	/	PF02582.13	Uncharacterised ACR, YagE family COG1723	chr11	9540066	9543174	-
AC4A198T164	13.7317	11.4602	17.8183	10.6919	12.3586	/	PF00781.23	Diacylglycerol kinase catalytic domain	chr4	19835012	19838266	+
AC1A3T207	1.51755	1.63662	17.7848	0.471934	1.79961	/	PF02353.19	Mycolic acid cyclopropane synthetase	chr1	367753	371632	-
AC3A112T154	4.14343	5.7909	17.675	3.54828	0	/	PF03650.12	Uncharacterised protein family (UPF0041)	chr3	11202473	11203809	-
AC7A47T100	15.8287	16.3957	17.5843	12.5031	11.2648	/	PF13923.5	Zinc finger, C3HC4 type (RING finger)	chr7	4742863	4744305	+
AC2A183T70	2.67107	2.03657	17.5249	3.15881	0.216953	/	PF09366.9	Protein of unknown function (DUF1997)	chr2	18330409	18332466	+
AC20C76T3	15.7359	14.282	17.5244	11.9439	13.6148	/	PF00627.30	UBA/TS-N domain	chr20	7663140	7668733	+
AC2C278T18	3.45765	0.94983	17.4231	0.264892	2.10617	/	PF00854.20	POT family	chr2	27828944	27832195	-
AC19C18T11	12.7875	16.2048	17.3867	7.3609	9.29923	/	PF03345.13	Oligosaccharyltransferase 48 kDa subunit beta	chr19	1803676	1811038	+
AC16C140T18	12.7827	15.1495	17.3801	11.2241	14.5113	/	/	/	chr16	14032270	14034960	+
AC6A7T152	3.8824	6.6705	17.3628	0.368233	2.21086	/	PF00134.22	Cyclin, N-terminal domain	chr6	714884	716966	-
AC16A142T70	8.15814	11.005	17.2876	1.17858	1.62141	/	PF01564.16	Spermine/spermidine synthase domain	chr16	14220478	14222428	+
AC2A61T54	13.0133	17.2497	17.2368	9.77912	13.3241	/	PF03016.14	Exostosin family	chr2	6124373	6126072	-
AC11A41T162	10.2465	11.7284	17.2314	6.24628	4.95653	/	PF01652.17	Eukaryotic initiation factor 4E	chr11	4123680	4126120	-
AC6C257T12	16.9531	18.1489	17.2278	13.0302	16.4729	/	PF07714.16	Protein tyrosine kinase	chr6	25698067	25705433	-
AC10C205T15	9.36355	11.0996	17.2196	12.42	14.0268	/	PF00025.20	ADP-ribosylation factor family	chr10	20503520	20505117	+
AC11E181T3	7.51912	7.1805	17.2176	5.11954	3.08712	/	PF06432.10	Phosphatidylinositol N-acetylglucosaminyltransferase	chr11	18166277	18168431	-
AC6A204T75	12.12	14.5379	17.2055	10.8144	8.03587	/	/	/	chr6	20459714	20460591	-
AC3A41T147	3.26206	3.7762	17.1319	0.321122	3.41378	/	PF00225.22	Kinesin motor domain	chr3	4120822	4125211	+
AC10C22T13	5.89064	7.2756	17.1245	9.13891	6.7415	/	PF03966.15	Trm112p-like protein	chr10	2279050	2281740	+
AC5A201T104	1.77447	2.16993	17.0994	0	0.0747407	/	PF01095.18	Pectinesterase	chr5	20107461	20109326	+
AC12A29T145	6.27003	6.49307	17.0343	0.325306	0.553531	/	PF00076.21	RNA recognition motif. (a.k.a. RRM, RBD, or RNP domain)	chr12	2896365	2897980	-
AC20A122T102	3.71521	3.27059	17.007	0.666403	1.54416	/	PF03767.13	HAD superfamily, subfamily IIIB (Acid phosphatase)	chr20	12203554	12204987	-
AC11A166T33	4.27103	7.42368	16.9063	0.0789104	0.272946	/	PF00493.22	MCM2/3/5 family	chr11	16596251	16601563	+
AC2C2T9	11.3594	10.3734	16.7519	9.01342	7.70909	/	PF13415.5	Galactose oxidase, central domain	chr2	193181	204547	-
AC14A128T50	13.6806	11.3722	16.728	4.45392	8.78521	/	/	/	chr14	12809278	12810796	+
AC3A29T185	3.85658	3.68616	16.7248	0.093371	0.434198	/	PF04511.14	Der1-like family	chr3	2961904	2964207	-
AC3A3T180	2.4481	1.75532	16.7189	1.35038	0	/	PF00631.21	GGL domain	chr3	295569	296700	+
AC11A72T127	5.60611	10.0512	16.6725	2.4543	3.03629	/	PF01351.17	Ribonuclease HII	chr11	7238001	7240443	+
AC1A278T190	15.3426	17.4569	16.6204	10.3271	14.5677	/	PF01916.16	Deoxyhypusine synthase	chr1	27880873	27883867	+
AC19C11T24	3.9984	5.46149	16.5949	0.957469	0.789149	/	PF01554.17	MatE	chr19	1164911	1168798	+
AC13A149T28	0.984879	0.19594	16.5744	1.05484	0.252092	/	PF00332.17	Glycosyl hydrolases family 17	chr13	14923454	14925668	-
AC1A9T217	6.73379	6.69109	16.5594	4.85666	4.26075	/	PF02781.15	Glucose-6-phosphate dehydrogenase, C-terminal domain	chr1	974988	978323	-
AC11C110T2	6.57901	4.92067	16.5161	2.30206	1.31356	/	PF00293.27	NUDIX domain	chr11	11031253	11036840	+
AC18C167T7	4.03887	7.84455	16.5127	4.27426	0.267933	/	/	/	chr18	16775762	16778574	+
AC10A188T60	9.01668	11.8259	16.4398	5.6555	6.25854	/	PF12894.6	Anaphase-promoting complex subunit 4 WD40 domain	chr10	18866310	18869289	+
AC2A104T24	10.1301	10.8694	16.4347	7.87264	4.77161	/	PF04130.12	Spc97 / Spc98 family	chr2	10396667	10403434	+
AC5A201T110	7.78946	5.47357	16.1803	0	0.844772	/	PF04784.13	Protein of unknown function, DUF547	chr5	20178232	20184256	-
AC14A121T23	14.2725	13.3505	16.1489	12.6869	10.4864	/	PF08555.9	Eukaryotic family of unknown function (DUF1754)	chr14	12092783	12095585	-
AC5A217T214	1.39754	4.94872	16.1421	1.28232	0.269672	/	/	/	chr5	21748575	21761366	-
AC15P188T93	0.462964	0.836464	16.1158	0.400426	2.63208	/	PF13639.5	Ring finger domain	chr15	18866417	18867034	+
AC5C194T8	2.12665	3.03927	16.0572	2.05907	0.283749	/	PF12214.7	Cell cycle regulated microtubule associated protein	chr5	19396100	19401558	-
AC15A45T76	5.43356	10.9213	16.0517	0	0.540303	/	PF00240.22	Ubiquitin family	chr15	4523323	4523882	-
AC7C219T29	7.71114	14.4611	16.0454	7.12636	6.93539	/	/	/	chr7	21917459	21917755	-
AC7A0T75	0.580163	5.43288	15.9782	0.198635	1.56855	/	/	/	chr7	76205	79367	-
AC10A216T220	1.57235	0.342401	15.9624	0.0373501	0.9008	/	PF01464.19	Transglycosylase SLT domain	chr10	21608942	21613747	+
AC17A151T71	13.8192	12.1076	15.955	7.12509	11.1212	/	PF06273.10	Plant specific eukaryotic initiation factor 4B	chr17	15162763	15166329	+
AC2A30T111	5.75929	5.7329	15.9455	0.150829	2.16291	/	PF03080.14	Neprosin	chr2	3061894	3065280	+
AC3C66T18	2.29546	5.18488	15.9093	6.7538	6.70775	/	/	/	chr3	6677242	6679186	-
AC2A216T47	2.89922	4.30889	15.894	0.468204	1.1166	/	PF13646.5	HEAT repeats	chr2	21633478	21641501	-
AC12C175T0	0.811244	4.27755	15.8535	0	0.0903237	/	PF08417.11	Pheophorbide a oxygenase	chr12	17505217	17507615	+
AC11A97T83	4.94238	10.8032	15.8413	0.441165	0.596054	/	PF00493.22	MCM2/3/5 family	chr11	9782045	9787335	-
AC12A79T150	8.2858	5.90813	15.7986	0.515992	2.25538	/	PF00982.20	Glycosyltransferase family 20	chr12	7892022	7896843	+
AC19A16T152	7.76717	10.2169	15.7429	9.63066	7.91363	/	/	/	chr19	1657385	1658958	-
AC6C18T27	2.78946	4.81334	15.7401	0.0354795	0.119847	/	PF00225.22	Kinesin motor domain	chr6	1853855	1862359	-
AC1A311T107	5.90945	9.03146	15.7313	7.71813	4.33346	/	PF02330.15	Mitochondrial glycoprotein	chr1	31108925	31109945	+
AC1A266T88	3.46878	4.65932	15.7291	0	0.100245	/	PF06075.11	Plant protein of unknown function (DUF936)	chr1	26651793	26654773	-
AC15A24T92	11.4325	15.777	15.6986	10.1298	11.3649	/	PF00892.19	EamA-like transporter family	chr15	2480929	2483259	-
AC11C49T15	5.98283	2.95216	15.6864	1.24147	0.894063	/	PF00168.29	C2 domain	chr11	4909897	4913240	+
AC17A148T138	7.65778	8.78985	15.6824	9.53422	9.34921	/	PF12896.6	Anaphase-promoting complex, cyclosome, subunit 4	chr17	14805221	14812493	-
AC10A160T42	0.642152	0.282312	15.6295	0.16204	1.22254	/	PF01545.20	Cation efflux family	chr10	16036674	16038755	-
AC8A1T129	11.7675	10.5329	15.5614	7.15374	3.4552	/	PF04438.15	HIT zinc finger	chr8	183521	184366	-
AC17A172T163	6.79246	6.89014	15.5452	6.79411	8.47988	/	PF03101.14	FAR1 DNA-binding domain	chr17	17254746	17257033	-
AC9A160T23	6.85746	6.6553	15.5268	3.22886	7.55977	/	PF03936.15	Terpene synthase family, metal binding domain	chr9	16059633	16064999	-
AC14C71T12	1.37722	4.86353	15.5139	0.809671	1.87679	/	PF04570.13	zinc-finger of the FCS-type, C2-C2	chr14	7153174	7154254	-
AC12A6T117	8.93443	9.55356	15.4686	10.8904	7.61687	/	/	/	chr12	618849	620770	-
AC19P153T22	0.840472	3.89053	15.4172	5.31658	0	/	PF04770.11	ZF-HD protein dimerisation region	chr19	15335874	15336491	+
AC1C156T5	3.92884	8.50129	15.4116	1.40737	7.06885	/	PF06093.12	Spt4/RpoE2 zinc finger	chr1	15639123	15640509	+
AC9A47T40	15.5861	15.5747	15.3571	9.76088	7.91529	/	PF07541.11	Eukaryotic translation initiation factor 2 alpha subunit	chr9	4698053	4700838	-
AC7A241T146	4.02008	6.81862	15.357	3.36864	2.84839	/	PF02171.16	Piwi domain	chr7	24174926	24180409	+
AC14C56T22	12.3387	10.4097	15.344	11.35	10.9948	/	/	/	chr14	5615392	5616207	-
AC5A214T156	4.6624	5.36132	15.3179	1.00062	2.54965	/	PF09415.9	CENP-S associating Centromere protein X	chr5	21396917	21397584	+
AC4A244T122	6.51709	6.98875	15.2592	9.29022	7.94244	/	PF03099.18	Biotin/lipoate A/B protein ligase family	chr4	24415644	24417712	-
AC1A32T140	9.07174	9.80341	15.2465	7.43948	11.6904	/	PF12850.6	Calcineurin-like phosphoesterase superfamily domain	chr1	3204018	3206286	-
AC10C144T8	6.33148	6.68021	15.2436	4.72597	6.47176	/	PF01852.18	START domain	chr10	14405767	14410642	-
AC2C148T8	11.6978	13.5104	15.2282	10.9092	9.28979	/	/	/	chr2	14877362	14889637	-
AC19C12T17	1.15	0.175851	15.2241	1.44824	0.078255	/	PF00149.27	Calcineurin-like phosphoesterase	chr19	1261083	1268455	+
AC17A124T108	2.77868	3.9211	15.217	4.54204	2.6182	/	PF13177.5	DNA polymerase III, delta subunit	chr17	12421464	12427864	-
AC14A191T59	9.26511	10.8409	15.2066	9.88567	11.352	/	PF04818.12	RNA polymerase II-binding domain.	chr14	19098501	19102333	-
AC10A189T72	8.58542	5.86983	15.2028	8.23372	5.68069	/	/	/	chr10	18972343	18976855	-
AC5A198T115	1.19526	2.486	15.1958	0.479386	0.0648657	/	/	/	chr5	19842996	19849110	-
AC10A167T102	11.4821	7.09254	15.1433	8.86806	9.44408	/	PF09713.9	Plant protein 1589 of unknown function (A_thal_3526)	chr10	16765628	16770713	-
AC10A170T96	0	6.51787	15.1335	4.5343	0	/	PF00225.22	Kinesin motor domain	chr10	17021204	17021527	+
AC7C66T11	1.35526	4.62037	15.1246	1.12188	1.04056	/	PF13813.5	Membrane bound O-acyl transferase family	chr7	6619708	6620775	+
AC11C74T26	12.1667	13.1951	15.0917	12.0538	9.09132	/	PF13415.5	Galactose oxidase, central domain	chr11	7468778	7470644	-
AC8A108T13	9.73746	8.72747	15.0841	3.6025	9.02177	/	PF00514.22	Armadillo/beta-catenin-like repeat	chr8	10827013	10833043	-
AC7C220T19	8.9279	7.69756	15.0838	8.93389	8.8468	/	/	/	chr7	22042138	22043820	+
AC19C2T22	0.739241	0.100975	15.062	0.848413	0.373711	/	PF00743.18	Flavin-binding monooxygenase-like	chr19	221696	222411	+
AC6C15T10	8.26458	9.58347	15.0422	10.413	8.28983	/	PF14778.5	Olfactory receptor 4-like	chr6	1503825	1508508	-
AC14C21T16	4.49266	3.15381	15.0131	0.480652	1.53506	/	PF00141.22	Peroxidase	chr14	2146896	2148151	+
AC8A49T62	3.04276	3.62726	15.0037	0.631074	0.244198	/	PF06136.12	Domain of unknown function (DUF966)	chr8	4964170	4966908	+
AC14A53T134	4.31708	1.01988	14.9706	0.22683	0.300651	/	PF00909.20	Ammonium Transporter Family	chr14	5316437	5318610	+
AC4A212T103	13.4001	13.8557	14.8836	12.1944	13.1161	/	PF12352.7	Snare region anchored in the vesicle membrane C-terminus	chr4	21229073	21231649	+
AC14C74T12	4.69748	6.98316	14.8438	6.53158	4.13008	/	PF01925.18	Sulfite exporter TauE/SafE	chr14	7402617	7406296	+
AC3A104T155	1.31039	4.66437	14.8028	0.932051	2.33565	/	PF08234.11	Chromosome segregation protein Spc25	chr3	10475135	10478064	+
AC1A256T152	8.50956	10.0157	14.7846	7.83887	10.1457	/	PF11894.7	Nuclear pore complex scaffold, nucleoporins 186/192/205	chr1	25653912	25670067	+
AC9A0T12	5.9724	8.89173	14.7806	6.90216	7.79437	/	/	/	chr9	5304	6062	+
AC1A29T222	1.78157	3.75972	14.7656	0.185897	1.24611	/	PF00337.21	Galactoside-binding lectin	chr1	2917688	2920885	+
AC4A263T172	2.53196	5.05527	14.7646	2.19897	1.76996	/	/	/	chr4	26328497	26330006	-
AC7A10T147	9.43553	12.7094	14.748	8.89186	7.17462	/	PF00651.30	BTB/POZ domain	chr7	1077025	1081105	-
AC5A182T102	3.33262	4.78296	14.729	0.215256	1.25146	/	PF02182.16	SAD/SRA domain	chr5	18275018	18278255	-
AC6A9T128	6.91515	5.28971	14.6287	3.12356	2.4098	/	PF03006.19	Haemolysin-III related	chr6	971790	974498	+
AC15C32T10	6.08653	6.75288	14.6279	1.21538	3.54833	/	PF00462.23	Glutaredoxin	chr15	3257838	3259687	-
AC10P183T54	3.40122	5.60225	14.6194	0.622963	3.51117	/	PF07714.16	Protein tyrosine kinase	chr10	18330581	18332245	-
AC5A213T140	9.72589	11.1176	14.6112	6.46067	8.30436	/	PF07910.12	Peptidase family C78	chr5	21348522	21353740	-
AC17A152T79	7.60006	9.28236	14.6041	3.27804	4.24893	/	PF04398.11	Protein of unknown function, DUF538	chr17	15240155	15240735	-
AC7P231T125	1.20097	3.13267	14.5876	1.28448	1.8853	/	/	/	chr7	23145605	23146246	-
AC16C135T14	7.03793	8.91785	14.5717	7.98862	8.04112	/	PF06241.11	Castor and Pollux, part of voltage-gated ion channel	chr16	13533174	13539122	-
AC18A15T154	2.31914	3.00271	14.5401	0.099366	1.73562	/	PF03759.12	PRONE (Plant-specific Rop nucleotide exchanger)	chr18	1586962	1589394	+
AC19A2T188	0.733842	0	14.5272	0.114728	0.43331	/	PF00743.18	Flavin-binding monooxygenase-like	chr19	220316	221232	+
AC4A10T64	4.79457	3.91644	14.515	0	0.158562	/	PF00134.22	Cyclin, N-terminal domain	chr4	1068599	1070364	-
AC7A215T107	5.23184	3.24114	14.507	1.07728	1.37015	/	PF00834.18	Ribulose-phosphate 3 epimerase family	chr7	21527584	21530157	-
AC15C100T7	0.397751	0.333918	14.4325	0.0392719	0.0458443	/	/	/	chr15	10016614	10019141	-
AC5A181T73	7.40236	9.64687	14.415	8.50357	6.30333	/	PF04101.15	Glycosyltransferase family 28 C-terminal domain	chr5	18117140	18120525	-
AC5C1T18	0.53684	0.303658	14.4112	1.22442	0.0891734	/	PF00931.21	NB-ARC domain	chr5	162834	165809	-
AC7A177T44	0.100667	1.89584	14.4063	1.92034	0	/	PF06943.11	LSD1 zinc finger	chr7	17776242	17777861	-
AC2P284T72	9.59993	10.6865	14.3738	8.93506	15.1295	/	PF03208.18	PRA1 family protein	chr2	28393941	28394288	-
AC1A14T192	3.13258	5.04283	14.372	0.471934	1.43994	/	PF02301.17	HORMA domain	chr1	1469135	1470563	+
AC6A213T149	10.3648	11.8213	14.3658	7.82987	11.4932	/	PF05608.11	Protein of unknown function (DUF778)	chr6	21311327	21314054	-
AC2A266T229	2.14071	2.74254	14.2925	0	0	/	PF07732.14	Multicopper oxidase	chr2	26656322	26658342	+
AC1A11T172	5.1516	7.31885	14.291	4.06973	6.70538	/	PF04146.14	YT521-B-like domain	chr1	1146937	1152125	+
AC1A249T47	6.51891	9.24266	14.2837	0.684285	2.69981	/	PF08544.12	GHMP kinases C terminal	chr1	24893890	24898116	+
AC1P76T20	6.68593	5.6997	14.2318	1.3226	0.349745	/	PF03924.12	CHASE domain	chr1	7649726	7650734	-
AC6A204T76	9.96169	12.2396	14.2045	8.24402	6.51102	/	PF00069.24	Protein kinase domain	chr6	20470654	20473443	-
AC8A48T85	4.29582	5.53975	14.1921	0.525692	0.556775	/	PF00501.27	AMP-binding enzyme	chr8	4802580	4805783	-
AC8A6T86	2.15103	0.0989733	14.1726	0.378319	0	/	/	/	chr8	637519	639006	+
AC3A281T34	6.86399	8.44888	14.1513	10.2055	0.268259	/	PF01694.21	Rhomboid family	chr3	28084092	28086680	-
AC18C57T12	7.46333	9.4493	14.0847	5.66597	5.55426	/	PF04042.15	DNA polymerase alpha/epsilon subunit B	chr18	5774144	5780289	+
AC10A117T36	3.61057	5.69995	14.0624	4.84502	2.67062	/	PF00083.23	Sugar (and other) transporter	chr10	11707085	11709711	+
AC17C101T10	10.3661	14.0743	14.0615	8.00389	7.22643	/	PF01920.19	Prefoldin subunit	chr17	10178300	10180740	-
AC7P235T25	3.256	4.18139	14.0465	3.46771	4.03393	/	/	/	chr7	23496112	23496711	+
AC19C61T6	1.96296	3.18165	13.9742	0.793743	0.948632	/	PF03801.12	HEC/Ndc80p family	chr19	6140903	6144583	+
AC14C9T29	0.804519	1.64229	13.9202	0.71067	0.899063	/	PF00153.26	Mitochondrial carrier protein	chr14	972009	976763	-
AC14A161T29	5.37223	0.0949363	13.9115	1.93568	3.29955	/	PF01494.18	FAD binding domain	chr14	16177564	16179219	-
AC5A233T136	1.4001	1.3048	13.9003	0.736206	1.30733	/	PF00393.18	6-phosphogluconate dehydrogenase, C-terminal domain	chr5	23368691	23370166	-
AC1C300T36	0.0616931	0.0285902	13.8991	0.0658305	0.28411	/	PF01490.17	Transmembrane amino acid transporter protein	chr1	30060609	30064947	-
AC17A173T300	1.94627	2.47841	13.8627	0.862285	3.70464	/	PF04484.11	QWRF family	chr17	17362390	17364590	-
AC14C144T2	3.57583	4.37518	13.8553	2.32782	2.77685	/	PF00628.28	PHD-finger	chr14	14416411	14419438	-
AC10A17T99	2.79463	4.19624	13.8435	2.37089	1.00856	/	/	/	chr10	1679663	1685631	-
AC1A50T86	1.77123	0.668934	13.8272	3.33129	1.09592	/	PF00311.16	Phosphoenolpyruvate carboxylase	chr1	4993710	4995114	-
AC2C265T20	1.48726	2.38793	13.784	2.95146	1.86346	/	PF13855.5	Leucine rich repeat	chr2	26543357	26547887	-
AC14A22T77	5.56548	7.47308	13.7372	5.02704	4.77523	/	PF12371.7	Transmembrane protein 131-like	chr14	2228036	2233532	-
AC4P115T4	2.2854	1.49452	13.7217	0	0.695432	/	PF13855.5	Leucine rich repeat	chr4	11585531	11587192	-
AC15C29T5	3.56051	8.18054	13.6888	0	0	/	/	/	chr15	2915618	2916205	+
AC5C4T10	3.11886	4.83282	13.6639	0	0.559173	/	/	/	chr5	396497	397430	-
AC11A93T100	11.3115	9.90432	13.6543	3.57391	7.0748	/	PF00831.22	Ribosomal L29 protein	chr11	9328675	9329287	+
AC6C244T22	7.43061	17.975	13.6192	7.99854	8.90943	/	PF02309.15	AUX/IAA family	chr6	24481501	24482551	-
AC8A203T87	6.15297	8.7192	13.5279	3.55457	2.94178	/	/	/	chr8	20314510	20317443	-
AC6C31T17	1.86591	4.61041	13.468	2.16154	4.35761	/	PF14543.5	Xylanase inhibitor N-terminal	chr6	3164923	3168713	-
AC3A245T30	1.13053	3.34325	13.461	0	0.343894	/	PF00400.31	WD domain, G-beta repeat	chr3	24578184	24579597	-
AC1A280T153	1.66563	8.66378	13.4061	3.98639	4.67982	/	/	/	chr1	28028425	28030382	-
AC10A24T46	5.79101	6.64308	13.4021	1.15474	2.70125	/	PF13266.5	Protein of unknown function (DUF4057)	chr10	2395510	2397460	-
AC20C99T10	2.34511	4.7391	13.3837	0.248825	1.00553	/	PF03638.14	Tesmin/TSO1-like CXC domain, cysteine-rich domain	chr20	9956659	9961367	+
AC5A97T48	2.96048	3.60118	13.3657	4.32238	1.82019	/	PF00036.31	EF hand	chr5	9771157	9772800	+
AC7C19T24	3.7328	4.66475	13.355	0.563769	5.35677	/	PF00069.24	Protein kinase domain	chr7	1970104	1974424	+
AC8A245T216	11.5539	10.4578	13.3299	5.93406	9.77012	/	PF04178.11	Got1/Sft2-like family	chr8	24503985	24506658	-
AC1C12T18	3.44287	4.47012	13.27	0	0.737523	/	PF00808.22	Histone-like transcription factor (CBF/NF-Y) and archaeal histone	chr1	1228525	1228947	+
AC5A69T18	3.36471	2.61283	13.2605	3.21122	2.07929	/	PF00982.20	Glycosyltransferase family 20	chr5	6885763	6888018	+
AC18A143T19	2.38769	3.69328	13.2585	0.136612	0.12241	/	PF02463.18	RecF/RecN/SMC N terminal domain	chr18	14342300	14345229	-
AC12A68T120	7.01165	6.81322	13.2568	7.15171	5.95993	/	PF06825.11	Heat shock factor binding protein 1	chr12	6805009	6806867	-
AC1A64T64	4.08725	4.66381	13.2426	3.72391	2.14883	/	PF00069.24	Protein kinase domain	chr1	6487269	6489535	+
AC19A1T286	9.63358	8.1454	13.2258	7.22629	4.50295	/	PF03071.14	GNT-I family	chr19	147274	151712	-
AC6C235T13	5.30648	3.60912	13.2214	0.118655	1.99992	/	PF07651.15	ANTH domain	chr6	23559959	23564257	+
AC2A250T147	3.10136	4.12519	13.2075	0.026823	0.178646	/	PF00225.22	Kinesin motor domain	chr2	25082271	25089529	-
U174A7T75	6.42707	9.63335	13.2072	1.01562	3.48433	/	PF02212.17	Dynamin GTPase effector domain	utg174	746837	749676	+
AC12A112T78	0.789193	0.74582	13.1953	0.162536	0	/	PF02984.18	Cyclin, C-terminal domain	chr12	11261534	11263009	-
AC20C79T2	0.770729	1.6439	13.1932	0	0.173572	/	PF01167.17	Tub family	chr20	7893237	7896222	-
AC12P145T40	0.975618	3.40074	13.1701	4.07364	2.23746	/	PF00579.24	tRNA synthetases class I (W and Y)	chr12	14507969	14508529	+
AC14A21T147	8.36035	6.8656	13.1564	6.41104	3.56642	/	PF10644.8	Misato Segment II tubulin-like domain	chr14	2106544	2110859	+
AC16C1T6	7.97062	9.00019	13.1277	4.9756	4.05942	/	/	/	chr16	85963	97596	+
AC4A156T56	3.07088	6.48347	13.0357	4.04936	0.790408	/	PF05623.11	Protein of unknown function (DUF789)	chr4	15627072	15628125	+
AC8A228T96	2.56047	2.38928	13.0307	1.47093	0.681664	/	PF00083.23	Sugar (and other) transporter	chr8	22802389	22805708	-
AC13C81T16	0.524019	0.285902	13.0288	0.35449	0	/	PF02362.20	B3 DNA binding domain	chr13	8160797	8162040	-
AC7A168T66	5.5833	5.04722	13.0195	2.59234	1.51681	/	/	/	chr7	16832313	16833457	-
AC7A250T190	10.1768	8.39191	13.001	2.39882	6.01265	/	PF00036.31	EF hand	chr7	25054347	25057289	-
AC18A167T93	4.33144	5.03294	12.995	0.0725375	1.63731	/	PF00069.24	Protein kinase domain	chr18	16780702	16781881	-
AC16P103T58	8.00248	15.6787	12.9457	0	7.34077	/	/	/	chr16	10343431	10343670	-
AC7C201T15	4.63904	6.98969	12.9423	1.55349	1.20941	/	PF07714.16	Protein tyrosine kinase	chr7	20167108	20170612	+
AC3A279T46	1.66546	2.53949	12.9291	0.522972	0.160065	/	PF08646.9	Replication factor-A C terminal domain	chr3	27893478	27896581	+
AC7C1T18	2.63629	4.43751	12.9223	1.32721	2.40089	/	/	/	chr7	104140	104775	+
AC8A59T50	4.07221	4.32141	12.9197	4.04908	1.4197	/	/	/	chr8	5939472	5941744	-
AC6A0T140	5.31734	5.67764	12.9059	3.56811	3.87662	/	PF07851.12	TMPIT-like protein	chr6	46022	50457	-
AC16A1T42	8.25085	9.58655	12.8453	4.03876	1.44331	/	/	/	chr16	79864	81484	+
AC6C88T9	5.26113	3.20228	12.8445	1.75937	0.603659	/	PF00180.19	Isocitrate/isopropylmalate dehydrogenase	chr6	8787906	8793556	-
AC1C50T22	0	0	12.8256	0	0	/	PF13855.5	Leucine rich repeat	chr1	5039507	5041069	-
AC5A212T99	8.15974	8.04015	12.7925	6.22581	4.84815	/	PF02902.18	Ulp1 protease family, C-terminal catalytic domain	chr5	21217028	21219354	+
AC12A6T118	10.8538	11.8981	12.7654	8.50782	8.65058	/	PF01909.22	Nucleotidyltransferase domain	chr12	670487	681359	-
AC16C168T2	2.52651	0.0151255	12.7209	1.25011	0.192749	/	PF07714.16	Protein tyrosine kinase	chr16	16800503	16803295	+
AC6A157T27	7.01749	10.6003	12.7144	5.26803	4.382	/	/	/	chr6	15760463	15763887	+
AC4C7T5	6.54471	7.85656	12.7135	3.86898	3.85385	/	PF04091.11	Exocyst complex subunit Sec15-like	chr4	763742	766627	-
AC15A26T90	9.98348	12.0035	12.6962	11.0154	6.6219	/	PF01966.21	HD domain	chr15	2636965	2641692	-
AC14A46T107	3.78333	2.5905	12.6749	0.410969	0.823972	/	PF00134.22	Cyclin, N-terminal domain	chr14	4592837	4594793	+
AC9C20T12	8.35442	8.90956	12.6436	6.66175	6.52073	/	PF00022.18	Actin	chr9	2049396	2053497	-
AC5A58T55	1.92199	2.16988	12.6395	3.60842	1.03864	/	PF01208.16	Uroporphyrinogen decarboxylase (URO-D)	chr5	5809016	5812570	-
AC12C77T5	3.08914	4.42091	12.6016	4.09783	2.61684	/	PF00443.28	Ubiquitin carboxyl-terminal hydrolase	chr12	7700093	7705038	+
AC5A186T76	7.77393	6.60953	12.562	7.72041	3.45687	/	PF13359.5	DDE superfamily endonuclease	chr5	18611465	18612918	+
AC9C199T18	11.6374	12.4987	12.5504	9.38102	5.23903	/	PF13041.5	PPR repeat family	chr9	19943783	19944445	-
AC8A245T213	3.61459	1.88853	12.549	2.49747	2.40621	/	PF03151.15	Triose-phosphate Transporter family	chr8	24487585	24489949	-
AC9A5T176	2.0938	0	12.545	0.650277	0.227083	/	PF01266.23	FAD dependent oxidoreductase	chr9	493935	498671	-
AC4A212T101	9.39398	11.4196	12.5421	5.10556	9.93498	/	PF12612.7	Tubulin folding cofactor D C terminal	chr4	21189997	21199901	+
AC13P131T93	3.96896	1.78477	12.5369	1.2744	3.40593	/	/	/	chr13	13163781	13164077	-
AC12C94T9	5.62891	4.73318	12.5324	0.251321	0.153417	/	PF08569.10	Mo25-like	chr12	9431474	9433794	+
AC3A85T150	7.07194	4.8132	12.5201	8.63748	7.92252	/	PF07765.11	KIP1-like protein	chr3	8499310	8506846	-
AC8P201T69	3.36267	6.50439	12.5125	6.42598	3.76995	/	PF12222.7	Peptide N-acetyl-beta-D-glucosaminyl asparaginase amidase A	chr8	20130771	20131871	-
AC14C188T4	3.32023	3.80109	12.4877	7.22921	6.58617	/	PF02536.13	mTERF	chr14	18834655	18835809	+
AC11C74T25	7.58956	8.26076	12.4407	7.66653	5.80236	/	/	/	chr11	7461150	7464838	-
AC18A44T77	10.6108	9.62722	12.4276	10.9412	10.2131	/	PF11571.7	Mediator complex subunit 27	chr18	4445604	4450613	+
AC16C111T2	8.8243	7.01799	12.4272	4.61883	6.22114	/	/	/	chr16	11085689	11093094	+
AC8C135T6	7.33441	8.654	12.411	6.1506	6.42013	/	/	/	chr8	13552786	13553589	+
AC5C229T26	5.16822	4.40813	12.3723	4.65036	6.65938	/	PF00225.22	Kinesin motor domain	chr5	22935515	22943118	+
AC4P259T129	2.86285	0.360545	12.3162	0.50624	0.899704	/	PF00501.27	AMP-binding enzyme	chr4	25961898	25963106	-
AC11C23T23	2.97552	3.88059	12.3024	0.142225	0.313535	/	PF00225.22	Kinesin motor domain	chr11	2360286	2365488	-
AC1C288T16	3.67021	4.15984	12.2969	0.110613	0.816206	/	PF00631.21	GGL domain	chr1	28798164	28800115	-
AC7C38T14	6.74223	5.4142	12.2964	5.29926	7.02947	/	PF00400.31	WD domain, G-beta repeat	chr7	3864738	3872471	+
AC9P63T24	6.6966	17.4138	12.2848	0	5.4066	/	/	/	chr9	6358058	6360374	+
AC14A75T45	2.57784	1.33179	12.2795	0.506315	1.98412	/	PF00083.23	Sugar (and other) transporter	chr14	7530842	7532636	+
AC7C81T4	5.67534	7.51694	12.2773	5.3799	2.99853	/	PF00730.24	HhH-GPD superfamily base excision DNA repair protein	chr7	8165765	8172856	+
AC1A40T151	11.0144	11.5179	12.2759	10.2988	9.91358	/	PF13637.5	Ankyrin repeats (many copies)	chr1	4004722	4006149	-
AC5P259T167	6.23889	7.46972	12.2454	6.77449	3.93946	/	PF10358.8	N-terminal C2 in EEIG1 and EHBP1 proteins	chr5	25977517	25980099	-
U331C0T3	0.903147	2.33918	12.2325	0.218211	0.109927	/	PF02353.19	Mycolic acid cyclopropane synthetase	utg331	25605	35570	-
AC8C221T11	11.1748	11.8765	12.2286	10.2899	10.4826	/	PF00232.17	Glycosyl hydrolase family 1	chr8	22103588	22116402	+
AC1C285T25	1.56398	0	12.1562	1.72797	0.448314	/	/	/	chr1	28560439	28563170	-
AC18A19T196	4.54628	6.32851	12.1436	5.16889	6.12612	/	PF03283.12	Pectinacetylesterase	chr18	1982265	1985360	-
AC5A242T152	2.99	5.58728	12.1377	5.17145	2.68065	/	PF03099.18	Biotin/lipoate A/B protein ligase family	chr5	24228701	24230212	-
AC12C107T3	8.35154	8.79815	12.0967	1.93068	2.03312	/	/	/	chr12	10703908	10704162	-
AC6A199T117	3.85203	5.56508	12.0864	2.58407	2.20624	/	PF05631.13	Sugar-tranasporters, 12 TM	chr6	19892708	19896266	+
AC3A23T154	6.64442	3.71939	12.0185	0.278259	2.56507	/	PF01603.19	Protein phosphatase 2A regulatory B subunit (B56 family)	chr3	2302378	2304471	+
AC9C3T9	5.20973	5.81573	11.9882	3.53143	3.39601	/	PF15628.5	RRM in Demeter	chr9	284017	296189	-
AC6A189T98	6.94892	10.7373	11.9848	8.39633	2.64959	/	PF00415.17	Regulator of chromosome condensation (RCC1) repeat	chr6	18954899	18960651	-
AC5A63T33	3.62163	3.17441	11.9847	0.251047	1.27983	/	PF05687.12	BES1/BZR1 plant transcription factor, N-terminal	chr5	6310290	6312482	+
AC16A103T70	1.76913	2.82946	11.946	1.32251	0.596031	/	/	/	chr16	10310930	10313785	-
AC16A156T211	1.30972	2.86418	11.9076	0.135968	0.925324	/	PF14309.5	Domain of unknown function (DUF4378)	chr16	15661707	15664791	+
AC11A8T121	6.9399	7.98698	11.9052	4.84706	4.21551	/	PF02535.21	ZIP Zinc transporter	chr11	794888	795565	-
AC19A24T180	5.17722	10.9171	11.8928	0.13229	0.335707	/	/	/	chr19	2486223	2488156	+
AC14A50T60	7.36285	3.69362	11.8693	3.86137	5.06117	/	/	/	chr14	4980590	4980987	+
AC3A51T168	3.96468	3.34899	11.8569	4.06972	2.28146	/	PF01239.21	Protein prenyltransferase alpha subunit repeat	chr3	5114900	5119217	-
AC8C244T5	6.98914	10.6841	11.8516	7.43233	3.17834	/	PF06972.10	Protein of unknown function (DUF1296)	chr8	24481030	24486027	+
AC2A72T63	11.0213	12.7552	11.8432	8.7489	5.56595	/	PF01202.21	Shikimate kinase	chr2	7249381	7251041	+
AC6P213T100	0.0841828	2.09216	11.8405	0.0707825	0.410877	/	PF13855.5	Leucine rich repeat	chr6	21382732	21383862	+
AC6A19T76	3.53992	0.693589	11.8371	0.151317	0.191058	/	/	/	chr6	1971073	1972831	-
AC3C12T10	0.47216	1.28113	11.799	0.0468574	2.18734	/	PF02518.25	Histidine kinase-, DNA gyrase B-, and HSP90-like ATPase	chr3	1207233	1211419	+
AC7C222T21	6.22967	4.28526	11.7924	0.698368	0.50044	/	PF07719.16	Tetratricopeptide repeat	chr7	22254308	22258725	+
AC1A285T160	1.56236	0.485312	11.7764	0.711737	2.68486	/	PF02450.14	Lecithin:cholesterol acyltransferase	chr1	28484055	28490242	-
AC13A69T66	1.02641	2.12045	11.7609	0	0.157561	/	PF00134.22	Cyclin, N-terminal domain	chr13	6911022	6912475	-
AC6A202T109	3.82875	4.33113	11.6818	0.956515	4.82207	/	PF00856.27	SET domain	chr6	20237185	20237807	+
AC3C64T21	2.26121	3.69383	11.6812	1.21008	0.886017	/	PF09696.9	Ctf8	chr3	6460998	6461676	+
AC5P192T154	0.712482	1.41189	11.607	3.54316	0	/	PF00389.29	D-isomer specific 2-hydroxyacid dehydrogenase, catalytic domain	chr5	19278061	19278399	-
AC7C9T11	1.2322	1.42371	11.5731	0.142344	1.74018	/	PF16858.4	Condensin II complex subunit CAP-H2 or CNDH2, C-term	chr7	943035	947090	+
AC11A19T204	6.44801	7.46311	11.5718	5.9516	6.4899	/	PF13921.5	Myb-like DNA-binding domain	chr11	1880893	1889220	+
AC11A136T5	0.555733	2.44853	11.5313	0.0351757	0.142732	/	/	/	chr11	13605599	13609643	-
U986A0T10	1.18084	2.34242	11.5245	0.58875	1.46157	/	PF00125.23	Core histone H2A/H2B/H3/H4	utg986	26698	27569	+
AC7P176T26	0.790467	0	11.5052	2.23084	0	/	PF13912.5	C2H2-type zinc finger	chr7	17591118	17591837	-
AC10C174T10	4.45791	4.95104	11.4937	5.85726	5.85797	/	PF00154.20	recA bacterial DNA recombination protein	chr10	17481885	17489375	+
AC6C245T18	2.24258	3.38581	11.4553	0.955471	1.01409	/	PF00153.26	Mitochondrial carrier protein	chr6	24558444	24560698	-
AC15A149T112	5.07018	5.02575	11.4551	3.78039	4.24532	/	PF16421.4	E2F transcription factor CC-MB domain	chr15	14974329	14980594	+
AC7A1T249	7.37037	6.49455	11.4531	2.67146	2.37261	/	PF07714.16	Protein tyrosine kinase	chr7	127809	129036	+
AC10A175T35	0.0764366	0.231518	11.4511	0	0	/	PF00515.27	Tetratricopeptide repeat	chr10	17564722	17567731	-
AC3C28T25	0.607549	4.5391	11.4504	1.34857	1.19529	/	PF13855.5	Leucine rich repeat	chr3	2832403	2835789	-
AC6C202T16	5.52714	6.36675	11.4459	1.04251	3.71242	/	/	/	chr6	20232177	20237119	+
AC12C58T20	1.26128	4.27456	11.4443	1.07493	2.22757	/	/	/	chr12	5862011	5864536	+
AC6C18T24	1.2422	0.441789	11.4027	0.0953385	0.190626	/	PF07227.10	PHD - plant homeodomain finger protein	chr6	1816197	1820098	-
AC11C147T3	8.67908	7.70738	11.3816	5.2892	3.72789	/	PF07103.10	Protein of unknown function (DUF1365)	chr11	14693562	14698143	-
AC2A248T88	6.28849	7.04434	11.3657	5.06374	6.75441	/	PF08646.9	Replication factor-A C terminal domain	chr2	24871836	24874572	+
AC13A71T93	3.21349	5.44684	11.3616	0.248628	0.54287	/	PF00400.31	WD domain, G-beta repeat	chr13	7109717	7114448	+
AC5P203T53	1.84261	4.02149	11.3378	4.22945	2.86964	/	PF13041.5	PPR repeat family	chr5	20337663	20339093	+
AC2P13T46	2.84796	6.014	11.3322	2.08521	2.57393	/	PF06364.11	Protein of unknown function (DUF1068)	chr2	1359238	1359549	+
AC11C52T22	4.672	7.51656	11.3129	2.09477	0.275448	/	PF00153.26	Mitochondrial carrier protein	chr11	5248524	5253294	-
AC1A269T89	2.80432	4.47809	11.306	0.140067	0.679374	/	PF03398.13	Regulator of Vps4 activity in the MVB pathway	chr1	26921507	26926726	-
AC14C19T13	1.58923	2.27603	11.2992	0.346961	1.45325	/	PF15967.4	Nucleoporin FG repeated region	chr14	1925490	1928506	+
AC19C77T8	2.23538	1.64887	11.2702	2.81029	1.3002	/	PF03446.14	NAD binding domain of 6-phosphogluconate dehydrogenase	chr19	7723133	7724089	+
AC8A239T194	0.885273	0.6134	11.2537	1.01978	1.24254	/	PF00999.20	Sodium/hydrogen exchanger family	chr8	23899886	23903780	+
AC12C42T9	0.672469	0.0864923	11.2406	1.1831	0.84475	/	/	/	chr12	4202855	4203493	+
AC6A113T33	3.4532	3.66698	11.2294	2.94927	1.66989	/	PF13639.5	Ring finger domain	chr6	11385359	11387690	-
AC1A58T81	8.44067	8.19878	11.2164	4.10701	8.05282	/	PF00169.28	PH domain	chr1	5839507	5840610	-
AC14C25T11	1.64326	3.24314	11.1941	0.154863	0.33064	/	PF00136.20	DNA polymerase family B	chr14	2549388	2560945	+
AC12A27T160	0.843057	3.98781	11.1816	1.26882	1.00581	/	PF07052.10	Hepatocellular carcinoma-associated antigen 59	chr12	2694354	2695242	+
AC19C19T16	3.24322	2.94845	11.145	0.925334	3.76418	/	PF00069.24	Protein kinase domain	chr19	1961598	1963508	+
AC12A132T89	5.17827	8.80979	11.1243	8.36683	8.61446	/	PF12999.6	Glucosidase II beta subunit-like	chr12	13253922	13256166	+
AC18A39T113	2.53111	4.50759	11.0983	0.630705	0.537546	/	PF00225.22	Kinesin motor domain	chr18	3920628	3929134	+
AC16C163T28	7.20173	8.00619	11.0846	5.75903	5.86021	/	PF00069.24	Protein kinase domain	chr16	16352689	16359499	-
AC12C78T17	7.15257	6.62022	11.0573	7.15369	6.29279	/	PF05770.10	Inositol 1, 3, 4-trisphosphate 5/6-kinase	chr12	7812597	7813667	-
AC1P245T18	1.49798	0.222095	11.037	2.17418	0	/	PF01915.21	Glycosyl hydrolase family 3 C-terminal domain	chr1	24494258	24494653	-
AC15C41T13	3.01039	2.11238	11.0231	2.87662	1.49223	/	PF07039.10	SGF29 tudor-like domain	chr15	4174470	4182086	+
AC12A42T147	5.57113	6.51121	11.0038	6.02726	8.52027	/	PF04438.15	HIT zinc finger	chr12	4258252	4260640	+
AC17C146T5	1.87526	0.302854	11.0026	0.0745411	0.366053	/	PF01061.23	ABC-2 type transporter	chr17	14593283	14596073	+
AC10A33T114	0.945597	1.46574	10.9772	0.253683	0.680458	/	PF04782.11	Protein of unknown function (DUF632)	chr10	3373881	3379220	+
AC8A212T107	2.52026	1.26193	10.9676	0.493272	0.77237	/	PF13813.5	Membrane bound O-acyl transferase family	chr8	21262634	21264350	-
AC1A172T57	3.63895	2.73938	10.9653	0	0.747852	/	PF12146.7	Serine aminopeptidase, S33	chr1	17204793	17206623	+
AC12P156T5	5.73439	4.679	10.9593	0.551218	2.27886	/	PF04819.11	Family of unknown function (DUF716)	chr12	15608882	15609820	-
AC9C185T6	1.52297	2.44617	10.9582	0.0894365	0.0833747	/	PF00145.16	C-5 cytosine-specific DNA methylase	chr9	18575048	18582112	+
AC14A63T68	4.78087	5.19973	10.9525	3.50584	5.12156	/	PF01327.20	Polypeptide deformylase	chr14	6354206	6355902	+
AC7C216T18	1.37248	2.79629	10.9461	0.336734	0.856977	/	PF00004.28	ATPase family associated with various cellular activities (AAA)	chr7	21666812	21672836	+
AC1A291T116	9.21986	8.73655	10.9436	7.23428	4.67746	/	PF01485.20	IBR domain, a half RING-finger domain	chr1	29097562	29099855	+
AC9A192T72	5.36421	6.84172	10.919	4.88269	5.69159	/	PF00650.19	CRAL/TRIO domain	chr9	19263569	19270036	-
AC20A0T17	6.21662	7.84794	10.9189	6.56542	3.74093	/	/	/	chr20	47657	49820	+
AC10C33T11	10.3518	9.06266	10.8683	7.39074	7.39471	/	PF16495.4	SWIRM-associated region 1	chr10	3298378	3305988	-
AC2A240T92	5.10176	3.07739	10.8642	2.63781	1.26911	/	/	/	chr2	24053661	24059385	-
AC5A255T214	3.49914	5.38365	10.8088	4.12585	1.23787	/	PF01399.26	PCI domain	chr5	25498979	25502077	-
AC3A264T59	6.7573	8.16409	10.7811	7.57515	4.45037	/	/	/	chr3	26413218	26418124	-
AC5A79T22	6.6637	4.95685	10.7705	1.44901	2.69659	/	PF00753.26	Metallo-beta-lactamase superfamily	chr5	7974033	7977953	+
U127_2A1T100	2.38478	3.24017	10.7687	1.1935	1.216	/	/	/	utg127_2	139766	141913	+
AC7C251T17	1.08592	1.71665	10.7662	0.359417	0.810939	/	PF13855.5	Leucine rich repeat	chr7	25116912	25118282	+
AC19A33T59	3.5843	3.67835	10.7637	0.712117	0.958403	/	PF00085.19	Thioredoxin	chr19	3316408	3317550	-
AC12C51T32	10.997	9.72142	10.7223	9.32119	3.90517	/	PF00436.24	Single-strand binding protein family	chr12	5167406	5170015	-
AC12A124T63	4.15566	7.33806	10.7076	5.34619	2.47055	/	PF13923.5	Zinc finger, C3HC4 type (RING finger)	chr12	12461509	12469544	+
AC10C5T12	0.770035	2.69918	10.7051	0	0.0832867	/	PF02984.18	Cyclin, C-terminal domain	chr10	527179	529262	-
AC4C241T24	0.850459	1.11188	10.6952	1.51235	0.914887	/	PF02362.20	B3 DNA binding domain	chr4	24119155	24120816	-
AC9C49T2	0.098303	2.0886	10.6817	0.502067	0	/	PF14226.5	non-haem dioxygenase in morphine synthesis N-terminal	chr9	4930808	4933010	+
AC14A27T115	10.3889	10.604	10.6295	10.4812	8.34913	/	PF00076.21	RNA recognition motif. (a.k.a. RRM, RBD, or RNP domain)	chr14	2758001	2762621	-
AC14A5T138	6.59134	7.38863	10.6094	4.81546	5.62335	/	PF05383.16	La domain	chr14	509750	514999	+
AC5C235T17	3.10206	7.32209	10.6043	0	0.17089	/	PF01896.18	DNA primase small subunit	chr5	23553201	23557714	+
AC1A285T165	1.55267	4.86384	10.6036	2.07863	4.28192	/	PF05132.13	RNA polymerase III RPC4	chr1	28580908	28583472	-
AC19A2T189	0.438997	0	10.6029	0.685491	0.138062	/	PF00743.18	Flavin-binding monooxygenase-like	chr19	222811	224788	+
AC1P310T45	0.323767	0.133204	10.5993	1.8416	2.82307	/	/	/	chr1	31024089	31024598	+
AC11C20T21	3.02712	5.15701	10.5781	2.39633	2.88659	/	/	/	chr11	2063531	2064916	+
U3175A0T47	4.27327	5.17138	10.5531	5.06887	3.49301	/	/	/	utg3175	10557	12462	-
AC7A240T170	1.72751	3.59822	10.5465	0.0885664	1.80141	/	PF02714.14	Calcium-dependent channel, 7TM region, putative phosphate	chr7	24025713	24028905	-
AC1A42T69	5.59624	3.06242	10.5247	3.61867	6.83997	/	/	/	chr1	4242020	4243198	+
AC1C305T13	4.65751	2.22516	10.5223	4.25929	4.26846	/	PF04570.13	zinc-finger of the FCS-type, C2-C2	chr1	30503101	30504379	+
AC15C7T6	0.397626	2.57168	10.5102	1.7462	0.557332	/	PF02182.16	SAD/SRA domain	chr15	697441	700455	+
AC10C207T25	7.89166	7.95319	10.4949	6.75471	7.57978	/	PF00069.24	Protein kinase domain	chr10	20717383	20722950	-
AC14A128T52	7.44431	9.34385	10.4587	7.27389	5.84033	/	PF13883.5	Pyridoxamine 5'-phosphate oxidase	chr14	12833483	12838904	-
AC1A0T65	1.99639	2.90033	10.4579	0	0.0366457	/	PF01426.17	BAH domain	chr1	55499	61054	+
AC1C232T6	6.47248	6.34345	10.446	4.58741	4.23437	/	PF08784.10	Replication protein A C terminal	chr1	23244164	23248990	+
AC14A21T152	5.61797	2.60704	10.4256	0.0889385	0	/	PF00160.20	Cyclophilin type peptidyl-prolyl cis-trans isomerase/CLD	chr14	2148915	2151122	+
AC16C149T16	1.74676	2.78598	10.4249	0	0.193477	/	PF00069.24	Protein kinase domain	chr16	14943620	14949537	+
AC17A141T115	5.36328	7.44809	10.4183	4.0572	1.27097	/	PF00153.26	Mitochondrial carrier protein	chr17	14091659	14094620	+
AC18C15T22	1.97172	2.73935	10.3616	0.325466	1.15612	/	PF04145.14	Ctr copper transporter family	chr18	1537049	1537522	+
AC7A9T98	2.0679	3.55895	10.3578	2.93453	4.71911	/	PF01557.17	Fumarylacetoacetate (FAA) hydrolase family	chr7	952163	953887	-
AC10C170T11	2.34173	5.30207	10.332	0.119053	0.287628	/	PF13419.5	Haloacid dehalogenase-like hydrolase	chr10	17015853	17020025	+
AC7C249T6	5.63364	8.48571	10.3309	6.4548	4.01544	/	/	/	chr7	24894117	24896137	+
AC10A151T58	4.93749	4.22822	10.2939	0.267405	0.359955	/	PF00415.17	Regulator of chromosome condensation (RCC1) repeat	chr10	15095787	15100357	-
AC14C15T17	6.38193	5.20807	10.2748	8.58421	3.61008	/	PF00847.19	AP2 domain	chr14	1532591	1533181	-
AC7A232T112	1.17078	0.547894	10.2593	0.323546	1.62582	/	/	/	chr7	23199432	23200764	+
AC7C180T10	5.80437	6.21984	10.1909	5.78728	4.28578	/	PF09402.9	Man1-Src1p-C-terminal domain	chr7	18015122	18017625	-
AC16P129T28	1.41324	3.50129	10.1853	0	0.380975	/	/	/	chr16	12909458	12910195	+
AC14A3T177	6.23811	7.04886	10.1571	5.51823	4.22819	/	PF07714.16	Protein tyrosine kinase	chr14	378520	385278	-
AC19A52T51	6.57004	7.91783	10.1454	6.90292	3.00466	/	/	/	chr19	5269460	5273676	+
AC7A204T78	5.57005	6.91198	10.1279	3.19607	1.47421	/	PF13639.5	Ring finger domain	chr7	20401145	20403919	+
AC8A4T125	2.17992	2.78072	10.0824	0.788979	0.145743	/	PF08743.9	Nse4 C-terminal	chr8	448937	450764	-
AC8A11T94	7.34399	9.0602	10.0725	4.31148	5.5699	/	PF04188.12	Mannosyltransferase (PIG-V)	chr8	1152853	1160727	-
AC2C5T17	3.73208	3.97676	10.0527	0	1.53928	/	/	/	chr2	515462	516043	-
AC4C151T2	0.161096	0.752153	10.0137	0	0.164482	/	PF00759.18	Glycosyl hydrolase family 9	chr4	15180952	15183170	+
AC12C52T14	1.42303	4.01139	6.3907	2.06229	11.0941	/	PF00439.24	Bromodomain	chr12	5206102	5206628	-
AC6P225T154	2.57963	2.47419	5.19712	0	10.4589	/	/	/	chr6	22534789	22535100	-
AC4A265T187	2.08304	10.2952	2.77109	0	0	/	PF01486.16	K-box region	chr4	26556090	26557617	-
