# Supplementary material for: Characterization of the horse chestnut genome reveals the evolution of aescin and aesculin biosynthesis
Source: Nat Commun. 2023 Oct 13;14:6470. doi: 10.1038/s41467-023-42253-y (PMC10576086; doi:10.1038/s41467-023-42253-y)
Supplement: Supplementary file 11 — Source Data [file 41467_2023_42253_MOESM11_ESM.xlsx]

## Sheet: Figure 1A
Figure 1A Phenotypes of leaf (L).
Figure 1A Phenotypes of flower (F).
Figure 1A Phenotypes branch (B).
Figure 1A Phenotypes pericarp (P) and seed.

## Sheet: Figure 1B
Figure 1B Esculetin contents in different tissues of A. chinensis, mg/g, DW
	Repeat-1	Repeat-2	Repeat-3
Leaf	0.058113	0.0801017	0.0565424
Branch	0.00171659	0.00168377	0.00177276
Flower	0.493175	0.42878	0.441345
Pericarp	0.24729	0.238993	0.245643
Seed	0.077723	0.0763019	0.0755913
One-way ANAOVA analysis
Treatment	Size of samples	Mean	Standard deviation	Standard Error	95%Confidence interval
Leaf	3	0.0649	0.0131723	0.00760503	0.0321972	0.0976408
Branch	3	0.0017	4.49926e-05	2.59765e-05	0.0016129	0.00183643
Flower	3	0.4544	0.0341344	0.0197075	0.369639	0.539228
Pericarp	3	0.244	0.00439271	0.00253613	0.233063	0.254887
Seed	3	0.0765	0.00108552	0.000626728	0.0738421	0.0792353
	Tab. Analysis of variance
Source of Variation	Sum of square	Degrees of freedom	Mean Square	F-value	p-value
Blocks	0.0004	2	0.0002	0.691	0.5285
Treatments	0.4034	4	0.1008	348.065	0
Error	0.0023	8	0.0003
Total	0.4061	14
Duncan multiple comparison(Lower triangular are mean difference and statistics, upper triangular is p-value.)
No.	Mean	3	4	5	1	2
Flower	0.454433		2.10721e-06	7.81532e-07	5.79052e-07	4.20369e-07
Pericarp	0.243975	0.210(21.42)		3.77457e-06	2.26099e-06	6.94099e-07
Seed	0.0765387	0.378(38.45)	0.167(17.04)		0.427371	0.000841058
Leaf	0.064919	0.390(39.64)	0.179(18.22)	0.012(1.18)		0.00188275
Branch	0.00172467	0.453(46.07)	0.242(24.65)	0.075(7.61)	0.063(6.43)
Alphabetic flag represent result
Treatment	Mean	10% Significance level	5% Significance level	1% significant level
Flower	0.454433	a	a	A
Pericarp	0.243975	b	b	B
Seed	0.0765387	c	c	C
Leaf	0.064919	c	c	C
Branch	0.00172467	d	d	D
Figure 1B Aesculin contents in different tissues of A. chinensis, mg/g, DW
	Repeat-1	Repeat-2	Repeat-3
Leaf	0.679187	0.587063	0.466038
Branch	0.0392521	0.0427908	0.0400934
Flower	0.204117	0.231213	0.196892
Pericarp	0.0786753	0.079856	0.0832219
Seed	0.181507	0.187835	0.1842
One-way ANAOVA analysis
Treatment	Size of samples	Mean	Standard deviation	Standard Error	95%Confidence interval
Leaf	3	0.5774	0.106901	0.0617191	0.311874	0.842985
Branch	3	0.0407	0.00184892	0.00106747	0.036119	0.045305
Flower	3	0.2107	0.0180939	0.0104465	0.165793	0.255688
Pericarp	3	0.0806	0.00235938	0.00136219	0.0747233	0.0864453
Seed	3	0.1845	0.00317566	0.00183347	0.176625	0.192403
	Tab. Analysis of variance
Source of Variation	Sum of square	Degrees of freedom	Mean Square	F-value	p-value
Blocks	0.0049	2	0.0024	1.043	0.3959
Treatments	0.542	4	0.1355	58.037	0
Error	0.0187	8	0.0023
Total	0.5656	14
Duncan multiple comparison(Lower triangular are mean difference and statistics, upper triangular is p-value.)
No.	Mean	1	3	5	4	2
Leaf	0.577429		1.62724e-05	1.20105e-05	2.75462e-06	1.76767e-06
Flower	0.210741	0.367(13.14)		0.524904	0.0132179	0.00369909
Seed	0.184514	0.393(14.08)	0.026(0.94)		0.029981	0.00804941
Pericarp	0.0805843	0.497(17.81)	0.130(4.67)	0.104(3.73)		0.341784
Branch	0.040712	0.537(19.24)	0.170(6.09)	0.144(5.15)	0.040(1.43)
Alphabetic flag represent result
Treatment	Mean	10% Significance level	5% Significance level	1% significant level
Leaf	0.577429	a	a	A
Flower	0.210741	b	b	B
Seed	0.184514	b	b	B
Pericarp	0.0805843	c	c	BC
Branch	0.040712	c	c	C
Figure 1B Protoaescigenin contents in different tissues of A. chinensis, mg/g, DW
	Repeat-1	Repeat-2	Repeat-3
Leaf	0.0138072	0.0125201	0.0130349
Branch	0.0233742	0.0258514	0.0242868
Flower	0.0202624	0.0214219	0.0220661											I
Pericarp	0.0401213	0.0411123	0.0420012
Seed	1.28534	1.27914	1.27604
One-way ANAOVA analysis
Treatment	Size of samples	Mean	Standard deviation	Standard Error	95%Confidence interval
Leaf	3	0.0131	0.000647763	0.000373986	0.0115115	0.0147298
Branch	3	0.0245	0.00125268	0.000723233	0.0213922	0.0276158
Flower	3	0.0213	0.000914217	0.000527823	0.018979	0.023521
Pericarp	3	0.0411	0.000940461	0.000542975	0.0387418	0.0434142
Seed	3	1.2802	0.0047374	0.00273514	1.2684	1.29194
	Tab. Analysis of variance
Source of Variation	Sum of square	Degrees of freedom	Mean Square	F-value	p-value
Blocks	0	2	0	0.244	0.7893
Treatments	3.7824	4	0.9456	153444	0
Error	0	8	0
Total	3.7825	14
Duncan multiple comparison(Lower triangular are mean difference and statistics, upper triangular is p-value.)
No.	Mean	5	4	2	3	1
Seed	1.28017		1.79726e-06	7.81375e-07	5.78931e-07	4.20365e-07
Pericarp	0.041078	1.239(864.54)		3.88215e-05	1.36438e-05	1.61286e-06
Branch	0.024504	1.256(876.11)	0.017(11.56)		0.147073	0.000640867
Flower	0.02125	1.259(878.38)	0.020(13.83)	0.003(2.27)		0.0038924
Leaf	0.0131207	1.267(884.05)	0.028(19.51)	0.011(7.94)	0.008(5.67)
Alphabetic flag represent result
Treatment	Mean	10% Significance level	5% Significance level	1% significant level
Seed	1.28017	a	a	A
Pericarp	0.041078	b	b	B
Branch	0.024504	c	c	C
Flower	0.02125	c	c	C
Leaf	0.0131207	d	d	D
Figure 1B Escin Ia contents in different tissues of A. chinensis, mg/g, DW
	Repeat-1	Repeat-2	Repeat-3
Leaf	0	0	0
Branch	0	0	0
Flower	1.75086	1.59202	1.61798											I
Pericarp	0.188818	0.212432	0.239394
Seed	13.5575	13.1399	13.3472
One-way ANAOVA analysis
Treatment	Size of samples	Mean	Standard deviation	Standard Error	95%Confidence interval
Leaf	3	0	0	0	0	0
Branch	3	0	0	0	0	0
Flower	3	1.6536	0.0852059	0.0491937	1.44196	1.86528
Pericarp	3	0.2135	0.0253065	0.0146107	0.150683	0.276413
Seed	3	13.3482	0.208829	0.120567	12.8294	13.8669
	Tab. Analysis of variance
Source of Variation	Sum of square	Degrees of freedom	Mean Square	F-value	p-value
Blocks	0.0306	2	0.0153	1.69	0.2442
Treatments	403.958	4	100.99	11156.4	0
Error	0.0724	8	0.0091
Total	404.061	14
Duncan multiple comparison(Lower triangular are mean difference and statistics, upper triangular is p-value.)
No.	Mean	5	3	4	1	2
Seed	13.3482		1.79726e-06	7.81375e-07	5.78931e-07	4.20365e-07
Flower	1.65362	11.695(212.90)		1.82967e-06	7.89987e-07	5.90352e-07
Pericarp	0.213548	13.135(239.11)	1.440(26.22)		0.0251013	0.0297695
Leaf	0	13.348(243.00)	1.654(30.10)	0.214(3.89)		1
Branch	0	13.348(243.00)	1.654(30.10)	0.214(3.89)	0.000(0.00)
Alphabetic flag represent result
Treatment	Mean	10% Significance level	5% Significance level	1% significant level
Seed	13.3482	a	a	A
Flower	1.65362	b	b	B
Pericarp	0.213548	c	c	C
Leaf	0	d	d	C
Branch	0	d	d	C
Figure 1B Escin Ib contents in different tissues of A. chinensis, mg/g, DW
	Repeat-1	Repeat-2	Repeat-3
Leaf	0	0	0
Branch	0	0	0
Flower	1.68057	1.63761	1.65069											I
Pericarp	0.125793	0.094602	0.137204
Seed	12.2505	11.9243	12.0249
One-way ANAOVA analysis
Treatment	Size of samples	Mean	Standard deviation	Standard Error	95%Confidence interval
Leaf	3	0	0	0	0	0
Branch	3	0	0	0	0	0
Flower	3	1.6563	0.0220213	0.012714	1.60158	1.71099
Pericarp	3	0.1192	0.022053	0.0127323	0.0644169	0.173982
Seed	3	12.0666	0.167047	0.0964447	11.6516	12.4815
	Tab. Analysis of variance
Source of Variation	Sum of square	Degrees of freedom	Mean Square	F-value	p-value
Blocks	0.0163	2	0.0081	1.571	0.2658
Treatments	330.117	4	82.5293	15922.3	0
Error	0.0415	8	0.0052
Total	330.175	14
Duncan multiple comparison(Lower triangular are mean difference and statistics, upper triangular is p-value.)
No.	Mean	5	3	4	1	2
Seed	12.0666		1.79726e-06	7.81375e-07	5.78931e-07	4.20365e-07
Flower	1.65629	10.410(250.45)		1.79747e-06	7.81451e-07	5.7904e-07
Pericarp	0.1192	11.947(287.43)	1.537(36.98)		0.0771243	0.0876173
Leaf	0	12.067(290.30)	1.656(39.85)	0.119(2.87)		1
Branch	0	12.067(290.30)	1.656(39.85)	0.119(2.87)	0.000(0.00)
Alphabetic flag represent result
Treatment	Mean	10% Significance level	5% Significance level	1% significant level
Seed	12.0666	a	a	A
Flower	1.65629	b	b	B
Pericarp	0.1192	c	c	C
Leaf	0	d	c	C
Branch	0	d	c	C

## Sheet: Figure 1C
Figure 1C Phenotypes of capsule.

## Sheet: Figure 2B
Figure 2B. The phylogenetic tree of candidate species with speciation time.
(((Malus_domestica: 1.151928, (Cucumis_sativus: 1.046325, Glycine_max: 1.046325) [&95%={0.874456, 1.18152}]: 0.105603) [&95%={1.01741, 1.26571}]: 0.075156, (Populus_trichocarpa: 1.138310, ((Citrus_clementina: 0.732143, (Dimocarpus_longan: 0.355551, (Xanthoceras_sorbifolium: 0.317967, Aesculus_chinensis: 0.317967) [&95%={0.180191, 0.441644}]: 0.037584) [&95%={0.217245, 0.48704}]: 0.376592) [&95%={…

## Sheet: Figure 3B
Figure 3B The gene expression value of AcCluster I，AcCluster II, and AcBAHD6.
Seq ID	Flower	Pericarp	Seed	Leaf	Branch	Gene ID
AcCluster I
AC15C190T16.1	23.01	42.45	22.89	21.89	43.47
AC15A190T169.1	31.94	26.78	71.41	17.63	8.86
AC15C190T29.1	1.67	1.16	1.24	32.28	0.49
AC15C190T17.1	0.58	0	5.61	0.03	0.7
AC15P190T40.1	0	0	0	0	0
AC15E190T1.1	0.36	0	1.34	0	0
AC15A190T173.1	7.65	3.82	1.6	0.21	0.53
AC15A190T174.1	7.27	10.2	20.64	10.63	8.57
AC15A190T159.1	15.24	0.03	0	0.99	0.88	AcCYP716A274
AC15A190T160.1	58.07	46.43	58.79	48.47	76.31
AC15C190T21.1	36.15	281.04	4997.01	0.85	95.08	AcCYP716A278
AC15A191T64.1	3.78	16.68	1677.3	0	0.3	AcCYP716BX1
AC15C191T6.1	0	0	11.99	0	0	AcCYP716BX3
AC15C191T7.1	0.02	0	0.09	0	0	AcCYP716BX6
AC15A191T63.1	21.11	0.06	0.03	4.22	0.15
AC15P191T38.1	0	0	0	0	0
AC15C191T13.1	0	0.19	0.9	3.55	0	AcOSC9
AC15A192T139.1	13.74	0	0	0.5	0	AcCYP716A276
AC15C192T9.1	0.2	1.29	0.09	0.49	0.67	AcCYP716A277
AC15A192T141.1	17.14	93.93	1116.67	27.87	14.44	AcOSC6
AC15A192T142.1	3.51	0.06	6.78	0.2	4.55
AC15A192T143.1	0	0	0	0	0
AC15A192T144.1	11.03	24.04	26.71	13.29	15.12
AC15C192T11.1	5.26	35.45	972.86	0.09	2.39	AcBAHD1
AC15A192T136.1	0	0	0	0	0	AcBAHD2
AC15A192T145.1	49.61	25.47	24.79	33.5	54.8
AC15A192T137.1	0.07	0	0.11	0	0
AC15A192T146.1	15.9	9.23	0.84	11.27	3.52
AC15P192T121.1	3.03	46.39	73.61	0	0	AcBAHD3
AC15A192T147.1	13.33	17.22	18.35	25.18	4.51
AC15A192T138.1	6.43	16.2	34.45	7.95	2.01
AC15A192T148.1	124.55	6.64	0.06	0.18	10.48	AcBAHD4
AC15A192T149.1	32.91	22.13	12.44	136.65	7.78
AC15C193T9.1	27.37	22.7	18.75	35.64	39.44
AC15A193T147.1	0.07	0.25	0.16	0	0.1
AC15C193T10.1	10.31	14.03	17.21	46.64	6.58
AC15E193T0.1	62.84	16.3	40.11	17.64	22.91
AC15P193T38.1	159.47	48.94	28.54	6.13	129.4
AC15A193T159.1	37.44	38.13	40.15	44.89	31.84
AC15C193T13.1	223.57	207.71	118.88	128.24	299.31
AC15C193T14.1	16.6	13.18	12.79	12.32	17.75
AC15A193T160.1	0.1	0.06	0.12	0	0.8
AC15P193T53.1	2.96	8.73	182.67	0.1	0.25	AcBAHD5
AcCluster II
AC8C2T8.1	35.82	40.43	22.12	52.1	72.84
AC8A2T80.1	0.82	1.94	1.69	0.22	0.37
AC8C1T18.1	3.04	0	0	0	0
AC8A1T129.1	11.77	10.53	15.56	7.15	3.46
AC8A1T126.1	0	0.62	0.7	0	0
AC8C1T12.1	4.24	8.64	11.51	7.48	6.22
AC8A1T128.1	39.56	31.44	31.81	27.87	81.5
AC8C1T15.1	48.44	45.9	32.39	47.4	64.95
AC8C1T11.1	31.75	257.9	3725.86	0.64	116.31	AcCYP716A275
AC8A1T121.1	81.29	391.95	5327.85	3.42	150.87	AcCYP716BX2
AC8P1T56.1	0	0	0	0	0
AC8C1T8.1	3.38	40.62	1037.13	0.03	21.39	AcCSL1
AC8A1T120.1	1.81	0.62	0.49	0	0.09
AC8C1T6.1	2.65	3.28	3.67	2.49	1.12
AC8A0T36.1	20.68	29.47	22.57	17.23	27.69
AC8C0T6.1	1.44	7.34	0	52.18	1.92
AC8A0T35.1	8.94	10.67	10.6	17.19	6.76
AC8C0T4.1	8.43	10.25	17.72	15.83	6.89
AC8C0T3.1	7.3	8.43	7.75	13.79	6.47
AC6E162T1	2.77	0.16	1070.02	0	0	AcBAHD6

## Sheet: Figure 4B
Figure 4B Enzyme activity of Ac4CL1 was measured by recording the absorbance at 375 nm of caffeoyl-CoA product formation over time.
Time(s)	Repeat-1	Repeat-2	Repeat-3	Mean	Standard
0	0	0	0	0	0
135	0.123233	0.118233	0.113533	0.00326667	0.00485077
265	0.123367	0.118467	0.114767	0.003	0.00431393
395	0.123233	0.118933	0.113533	0.00335556	0.00486038
525	0.126167	0.124467	0.116167	0.00406667	0.0053507
Figure 4B Enzyme activity of Ac4CL2 was measured by recording the absorbance at 375 nm of caffeoyl-CoA product formation over time.
Time(s)	Repeat-1	Repeat-2	Repeat-3	Mean	Standard
0	0	0	0	0	0
135	0.111	0.1189	0.1134	0.00297778	0.0040501
265	0.1124	0.1168	0.1168	0.00195556	0.00254034
395	0.112667	0.117567	0.118967	0.00248889	0.00330807
525	0.113133	0.117533	0.120633	0.00264444	0.00376873
Figure 4B Enzyme activity of Ac4CL3 was measured by recording the absorbance at 375 nm of caffeoyl-CoA product formation over time.
Time(s)	Repeat-1	Repeat-2	Repeat-3	Mean	Standard
0	0	0	0	0	0
135	0.106167	0.103767	0.095267	0.00431111	0.00572742
265	0.107567	0.105467	0.102367	0.00184444	0.00261598
395	0.107867	0.105667	0.102767	0.00177778	0.00255799
525	0.109833	0.105933	0.102533	0.00248889	0.00365285

## Sheet: Figure 4F
Figure 4F OD600 of XC-6, which was was employed for the de novo biosynthesis of aesculin
Time (h)	Repeat-1	Repeat-2	Repeat-3	Mean	Standard
24	14.2	14.66	15.11	14.6567	0.455009
48	17.51	17.57	16.62	17.2333	0.532009
72	18.33	18.15	17.68	18.0533	0.335609
Figure 4F De novo biosynthesis of aesculin by strain XC-6, mg/L
Time (h)	Repeat-1	Repeat-2	Repeat-3	Mean	Standard
24	2.844	3.049	2.582	2.825	0.234079
48	12.833	11.196	11.595	11.8747	0.853582
72	16.902	16.618	15.553	16.3577	0.711182
One-way ANAOVA analysis
Treatment	Size of samples	Mean	Standard deviation	Standard Error	95%Confidence interval
24	3	2.825	0.234079	0.135146	2.24352	3.40648
48	3	11.8747	0.853582	0.492816	9.75425	13.9951
72	3	16.3577	0.711182	0.410601	14.591	18.1243
	Tab. Analysis of variance
Source of Variation	Sum of square	Degrees of freedom	Mean Square	F-value	p-value
Blocks	1.3717	2	0.6858	2.274	0.219
Treatments	285.127	2	142.563	472.585	0
Error	1.2067	4	0.3017
Total	287.705	8
Duncan multiple comparison(Lower triangular are mean difference and statistics, upper triangular is p-value.)
No.	Mean	3	2	1
72	16.3577		0.000557334	5.30876e-06
48	11.8747	4.483(14.14)		3.03824e-05
24	2.825	13.533(42.68)	9.050(28.54)
Alphabetic flag represent result
Treatment	Mean	10% Significance level	5% Significance level	1% significant level
72	16.3577	a	a	A
48	11.8747	b	b	B
24	2.825	c	c	C

## Sheet: Figure 5A,D
Figure 5A The syntenic block length and gene number distributed in the collinear regions of Aesculus chinenesis AcCluster I and AcCluster II to other 10 angiosperms.
	Length	gene_number
Aesculus chinensis AcCluster I	224416	27
Aesculus chinensis AcCluster II	162260	12
Acer yangbiense	371085	39
Xanthoceras sorbifolium	698006	31
Dimocarpus longan	187339	25
Citrus clementina	113682	30
Gossypium raimondii	162750	16
Theobroma cacao	1075761	41
Arabidopsis thaliana	44800	11
Brassica rapa_wgd1	34640	9
Brassica rapa_wgd2	32491	5
Populus trichocarpa	80784	18
Glycine max	140813	10
Vitis vinifera	936467	32
Lonicera japonica	NA	NA
Lactuca sativa	NA	NA
Solanum tuberosum	NA	NA
Dianthus caryophyllus	NA	NA
Papaver somniferum	751511	13
Oryza sativa	150681	27
Zostera marina	75123	6
Amborella trichopoda	1000759	64
Figure 5D The phylogenetic tree of CYP716 genes distributed in collinear regions.
(Acyan01G0336600.1:0.0919703323,((((Acyan01G0337200.1:0.0909239131,AC8C1T11.1:0.0723600649)99:0.0304832039,EVM0022806.1:0.0459798252)100:0.2861847293,((Acyan01G0337300.1:0.0272691611,AC15C190T21.1:0.0410066541)92:0.0203720626,EVM0016399.1:0.0253506575)100:0.1406286889)92:0.0417225431,((((((((Acyan01G0337400.1:0.0327216964,((Acyan01G0337600.1:0.0329673868,((AC15C191T7.1:0.0446058754,AC15A191T64.1:…
Figure 5D The phylogenetic tree of BAHD IIIb genes distributed in collinear regions.
(evm_27.model.AmTr_v1.0_scaffold00025.327:0.2991044658,((((((Acyan01G0338000.1:0.2789831334,XS13G07138.1_1:0.1386864222)89:0.0782597516,AC15C192T11.1:0.1185014139)53:0.0262798567,AC15P192T121.1:0.0708224024)30:0.0000025674,AC15A192T136.1:0.9434265756)99:0.6260234584,Glyma.07G000700.1:0.9827462091)90:0.5999030559,BdACT_ON108680:2.0733732918)100:0.9980998541,((((((((Acyan01G0338700.1:0.0000022838,A…
Figure 5D The phylogenetic tree of OSC genes distributed in collinear regions.
(evm_27.model.AmTr_v1.0_scaffold00025.279:0.0982012359,((((((((((Acyan01G0337800.1:0.0191009489,AC15A192T141.1:0.0485434511)100:0.0203013731,EVM0019853.2:0.0200815788)91:0.0071214294,Dlo_029275.1:0.0749817893)100:0.0376907288,((Gorai.009G120400.1:0.0437353194,TCA.XM_007023546.1:0.0326788394)100:0.0432552741,Potri.007G002500.3:0.1097763938)67:0.0092023916)56:0.0099811852,Ciclev10027855m:0.14219820…

## Sheet: Supplementary Figure 1
Supplementary Figure 1 Flow cytometry data of A. chinensis.
Supplementary Figure 1 Flow cytometry data of Solanum lycopersicum.
Fig. S1 Flow cytometry data of Brassica rapa.
Supplementary Figure 1 Flow cytometry data of Brassica rapa.

## Sheet: Supplementary Figure 5
Supplementary Figure 5 KEGG pathway enrichment analysis for the expanded gene families in A. chinensis genome.
id	GeneNumber	pvalue	per	RichFactor	class	ID	Pathway	Pvalue	Qvalue	Up	Down	fg_num	bg_num
Phosphatidylinositol signaling system	32	0.0207799	2.204	0.224	Environmental Information Processing	ko04070	Phosphatidylinositol signaling system	0.0207799	0.533186	0	0	32	143
Phenylalanine, tyrosine and tryptophan biosynthesis	12	0.476547	0.826	0.164	Metabolism	ko00400	Phenylalanine, tyrosine and tryptophan biosynthesis	0.476547	0.998929	0	0	12	73
Isoflavonoid biosynthesis	1	0.494081	0.069	0.25	Metabolism	ko00943	Isoflavonoid biosynthesis	0.494081	0.998929	0	0	1	4
MAPK signaling pathway - plant	42	0.556172	2.893	0.155	Environmental Information Processing	ko04016	MAPK signaling pathway - plant	0.556172	0.998929	0	0	42	271
Plant hormone signal transduction	72	0.5794	4.959	0.154	Environmental Information Processing	ko04075	Plant hormone signal transduction	0.5794	0.998929	0	0	72	467
Isoquinoline alkaloid biosynthesis	6	0.72789	0.413	0.133	Metabolism	ko00950	Isoquinoline alkaloid biosynthesis	0.72789	0.998929	0	0	6	45
Indole alkaloid biosynthesis	1	0.784232	0.069	0.111	Metabolism	ko00901	Indole alkaloid biosynthesis	0.784232	0.998929	0	0	1	9
Betalain biosynthesis	1	0.784232	0.069	0.111	Metabolism	ko00965	Betalain biosynthesis	0.784232	0.998929	0	0	1	9
Tropane, piperidine and pyridine alkaloid biosynthesis	6	0.784241	0.413	0.125	Metabolism	ko00960	Tropane, piperidine and pyridine alkaloid biosynthesis	0.784241	0.998929	0	0	6	48
ABC transporters	15	0.826379	1.033	0.129	Environmental Information Processing	ko02010	ABC transporters	0.826379	0.998929	0	0	15	116
Carotenoid biosynthesis	5	0.854464	0.344	0.111	Metabolism	ko00906	Carotenoid biosynthesis	0.854464	0.998929	0	0	5	45
Terpenoid backbone biosynthesis	13	0.875007	0.895	0.121	Metabolism	ko00900	Terpenoid backbone biosynthesis	0.875007	0.998929	0	0	13	107
Flavone and flavonol biosynthesis	1	0.908024	0.069	0.071	Metabolism	ko00944	Flavone and flavonol biosynthesis	0.908024	0.998929	0	0	1	14
Monoterpenoid biosynthesis	2	0.908728	0.138	0.083	Metabolism	ko00902	Monoterpenoid biosynthesis	0.908728	0.998929	0	0	2	24
Zeatin biosynthesis	5	0.964954	0.344	0.085	Metabolism	ko00908	Zeatin biosynthesis	0.964954	0.998929	0	0	5	59
Sesquiterpenoid and triterpenoid biosynthesis	6	0.969436	0.413	0.087	Metabolism	ko00909	Sesquiterpenoid and triterpenoid biosynthesis	0.969436	0.998929	0	0	6	69
Diterpenoid biosynthesis	3	0.976977	0.207	0.068	Metabolism	ko00904	Diterpenoid biosynthesis	0.976977	0.998929	0	0	3	44
Flavonoid biosynthesis	12	0.985254	0.826	0.094	Metabolism	ko00941	Flavonoid biosynthesis	0.985254	0.998929	0	0	12	127
Phenylpropanoid biosynthesis	33	0.998929	2.273	0.101	Metabolism	ko00940	Phenylpropanoid biosynthesis	0.998929	0.998929	0	0	33	328

[truncated: 16 more sheets: Supplementary Figure 8, Supplementary Figure 11, Supplementary Figure 12, Supplementary Figure 13, Supplementary Figure 14, Supplementary Figure 15, Supplementary Figure 16, Supplementary Figure 17, Supplementary Figure 18, Supplementary Figure 20, Supplementary Figure 21, Supplementary Figure 22, Supplementary Figure 24, Supplementary Figure 25, Supplementary Figure 26, Supplementary Figure 28]
